# Supplementary material for: Integrating genome-wide co-association and gene expression to identify putative regulators and predictors of feed efficiency in pigs
Source: Genet Sel Evol. 2019 Sep 2;51:48. doi: 10.1186/s12711-019-0490-6 (PMC6721172; doi:10.1186/s12711-019-0490-6)
Supplement: Supplementary file 2 — Additional file 2: Table S1. Annotation of the 829 SNPs that were selected in the association weight matrix (AWM) procedure. [file 12711_2019_490_MOESM2_ESM.xlsx]

## Sheet: Sheet1
SNPs	Gene_ID	Gene_Symbol	Type	Associated_traits
rs81329067	ENSSSCG00000007574	SDK1	protein_coding	7
rs80803740	ENSSSCG00000002438	ENSSSCG00000002438	protein_coding	6
rs81392542	ENSSSCG00000003809	JAK1	protein_coding	6
rs80921995	ENSSSCG00000004829	CACHD1	protein_coding	6
rs80910398	ENSSSCG00000036751	PPM1H	protein_coding	5
rs80824090	ENSSSCG00000002440	ENSSSCG00000002440	protein_coding	5
rs81438833	ENSSSCG00000017144_ENSSSCG00000039385_ENSSSCG00000032281	NPTX1_ENSSSCG00000039385_ENSSSCG00000032281	protein_coding	5
rs80814207	ENSSSCG00000016295	NGEF	protein_coding	5
rs81465149	ENSSSCG00000016780	CTNND2	protein_coding	5
rs81468584	ENSSSCG00000021885	MDFIC	protein_coding	5
rs81334380	ENSSSCG00000013296	SLC1A2	protein_coding	5
rs81243160	ENSSSCG00000030423	MIER1	protein_coding	5
rs81476019	ENSSSCG00000025243	SGIP1	protein_coding	5
rs81312507	ENSSSCG00000003807	DNAJC6	protein_coding	5
rs81346565	ENSSSCG00000025672	ENSSSCG00000025672	protein_coding	5
rs81476190	ENSSSCG00000003810	UBE2U	protein_coding	5
rs81393666	ENSSSCG00000003852	SLC1A7	protein_coding	5
rs327329511	ENSSSCG00000002443	TC2N	protein_coding	5
rs81334992	ENSSSCG00000021638_ENSSSCG00000014850	NEU3_ENSSSCG00000014850	protein_coding	5
rs81346760	ENSSSCG00000021638	NEU3	protein_coding	5
rs80949782	ENSSSCG00000005640	CIZ1	protein_coding	4
rs81246704	ENSSSCG00000013017_ENSSSCG00000013018	EHD1_CDC42BPG	protein_coding	4
rs81333747	ENSSSCG00000013021	SF1	protein_coding	4
rs81357653	ENSSSCG00000013351	NAV2	protein_coding	4
rs81336923	ENSSSCG00000000636	ENSSSCG00000000636	protein_coding	4
rs80796999	ENSSSCG00000001527	C6orf106	protein_coding	4
rs80967178	ENSSSCG00000001559	PNPLA1	protein_coding	4
rs80825562	ENSSSCG00000033807	C14orf132	protein_coding	4
rs81327505	ENSSSCG00000027229	B3GNTL1	protein_coding	4
rs81434341	ENSSSCG00000017136	TBCD	protein_coding	4
rs81248178	ENSSSCG00000017154	CARD14	protein_coding	4
rs81440885	ENSSSCG00000017158	CCDC40	protein_coding	4
rs81252054	ENSSSCG00000017159	TBC1D16	protein_coding	4
rs81448776	ENSSSCG00000032588	C3orf85	protein_coding	4
rs80809122	ENSSSCG00000011937	MORC1	protein_coding	4
rs81273588	ENSSSCG00000026130	EPHA3	protein_coding	4
rs80946257	ENSSSCG00000010426	PCDH15	protein_coding	4
rs325889056	ENSSSCG00000010429	PRKG1	protein_coding	4
rs81000398	ENSSSCG00000010432	ENSSSCG00000010432	protein_coding	4
rs80908206	ENSSSCG00000040847	AP1S3	protein_coding	4
rs80861654	ENSSSCG00000016306	USP40	protein_coding	4
rs81339915	ENSSSCG00000016317	AGAP1	protein_coding	4
rs81468410	ENSSSCG00000016627	ASZ1	protein_coding	4
rs81468420	ENSSSCG00000016628	WNT2	protein_coding	4
rs318958411	ENSSSCG00000016629	ST7	protein_coding	4
rs343913828	ENSSSCG00000024351	MET	protein_coding	4
rs81468560	ENSSSCG00000038138	TFEC	protein_coding	4
rs81216451	ENSSSCG00000016640	PPP1R3A	protein_coding	4
rs81332698	ENSSSCG00000037116	ZNRF2	protein_coding	4
rs80983568	ENSSSCG00000004027	PDE10A	protein_coding	4
rs80944088	ENSSSCG00000004029	QKI	protein_coding	4
rs81255899	ENSSSCG00000038153	PACRG	protein_coding	4
rs81228063	ENSSSCG00000004032	PRKN	protein_coding	4
rs80920368	ENSSSCG00000004245	FAM184A	protein_coding	4
rs80910265	ENSSSCG00000005504	BRINP1	protein_coding	4
rs342013568	ENSSSCG00000013303	ABTB2	protein_coding	4
rs81356693	ENSSSCG00000032069_ENSSSCG00000038022_ENSSSCG00000031987_ENSSSCG00000036753_ENSSSCG00000033174_ENSSSCG00000037888_ENSSSCG00000013316	WT1	misc_RNA_6_protein_coding_1	4
rs81474727	ENSSSCG00000024950	ENSSSCG00000024950	protein_coding	4
rs81221418	ENSSSCG00000013320	PAX6	protein_coding	4
rs323724082	ENSSSCG00000013321	ELP4	protein_coding	4
rs81356803	ENSSSCG00000013326	DCDC1	protein_coding	4
rs81324559	ENSSSCG00000038766	MAD1L1	protein_coding	4
rs81478860	ENSSSCG00000007567	CHST12	protein_coding	4
rs81316682	ENSSSCG00000032549	GNA12	protein_coding	4
rs81370841	ENSSSCG00000008188	MGAT4A	protein_coding	4
rs80965305	ENSSSCG00000005939	FAM135B	protein_coding	4
rs81382669	ENSSSCG00000035856_ENSSSCG00000000191	ENSSSCG00000035856_ENSSSCG00000000191	protein_coding	4
rs81238293	ENSSSCG00000000191	ENSSSCG00000000191	protein_coding	4
rs81384711	ENSSSCG00000022230	CD9	protein_coding	4
rs81336322	ENSSSCG00000040348	LIN7A	protein_coding	4
rs81390672	ENSSSCG00000003712	OSBPL1A	protein_coding	4
rs81392449	ENSSSCG00000003801	IL23R	protein_coding	4
rs81215882	ENSSSCG00000003812	PGM1	protein_coding	4
rs81322429	ENSSSCG00000003828	FGGY	protein_coding	4
rs81234700	ENSSSCG00000003833	DAB1	protein_coding	4
rs81347101	ENSSSCG00000027525_ENSSSCG00000027362	LEXM_DHCR24	protein_coding	4
rs81314466	ENSSSCG00000003844_ENSSSCG00000003845	TTC4_ENSSSCG00000003845	protein_coding	4
rs81393616	ENSSSCG00000003848	LRP8	protein_coding	4
rs80875595	ENSSSCG00000023956	ENSSSCG00000023956	protein_coding	4
rs336391107	ENSSSCG00000022705	SALL2	protein_coding	4
rs327930029	ENSSSCG00000002127	CHD8	protein_coding	4
rs80876612	ENSSSCG00000028942	ENSSSCG00000028942	protein_coding	4
rs81288784	ENSSSCG00000021874	UNC5C	protein_coding	4
rs81404438	ENSSSCG00000009197	GRID2	protein_coding	4
rs81404598	ENSSSCG00000022986	CCSER1	protein_coding	4
rs81287944	ENSSSCG00000014976	ARHGAP42	protein_coding	4
rs81411177	ENSSSCG00000015202	ROBO3	protein_coding	4
rs81224512	ENSSSCG00000038066	USH2A	protein_coding	4
rs81269102	ENSSSCG00000010911	ZNF281	protein_coding	4
rs81429865	ENSSSCG00000029855	LHFPL6	protein_coding	4
rs80937509	ENSSSCG00000011599	GRIP2	protein_coding	4
rs81446685	ENSSSCG00000011601	ENSSSCG00000011601	protein_coding	4
rs81443187	ENSSSCG00000030016	PDE9A	protein_coding	4
rs80901391	ENSSSCG00000010531	R3HCC1L	protein_coding	4
rs80974845	ENSSSCG00000010535	HPSE2	protein_coding	4
rs81223046	ENSSSCG00000024777	HDAC4	protein_coding	4
rs80908535	ENSSSCG00000005286	CEP78	protein_coding	3
rs81357394	ENSSSCG00000039940	NELL1	protein_coding	3
rs81333988	ENSSSCG00000013572	PNPLA6	protein_coding	3
rs80980854	ENSSSCG00000001478	BMP5	protein_coding	3
rs81397658	ENSSSCG00000001500	ENSSSCG00000001500	protein_coding	3
rs80944747	ENSSSCG00000001579	CMTR1	protein_coding	3
rs80960131	ENSSSCG00000036178_ENSSSCG00000001579	CMTR1_CCDC167	protein_coding	3
rs80859166	ENSSSCG00000036801	C6orf132	protein_coding	3
rs80929709	ENSSSCG00000001639	TRERF1	protein_coding	3
rs80857715	ENSSSCG00000034453	ENSSSCG00000034453	protein_coding	3
rs80878610	ENSSSCG00000001641	UBR2	protein_coding	3
rs80882292	ENSSSCG00000026472	RPL7L1	protein_coding	3
rs80929993	ENSSSCG00000001654	PPP2R5D	protein_coding	3
rs80978866	ENSSSCG00000001657	CUL7	protein_coding	3
rs80836690	ENSSSCG00000001660	PTK7	protein_coding	3
rs334406933	ENSSSCG00000001667	ZNF318	protein_coding	3
rs80966306	ENSSSCG00000001680	ABCC10	protein_coding	3
rs80906724	ENSSSCG00000002408	ADCK1	protein_coding	3
rs80954779	ENSSSCG00000034114	GPR68	protein_coding	3
rs81403196	ENSSSCG00000008749	SLIT2	protein_coding	3
rs81403962	ENSSSCG00000034910_ENSSSCG00000031198	ENSSSCG00000034910_ENSSSCG00000031198	lincRNA	3
rs81476797	ENSSSCG00000009060	ENSSSCG00000009060	protein_coding	3
rs81241710	ENSSSCG00000015129	ARHGEF12	protein_coding	3
rs81344417	ENSSSCG00000015507	TNN	protein_coding	3
rs81416169	ENSSSCG00000040719	KIAA0040	protein_coding	3
rs81417300	ENSSSCG00000015565	C1orf21	protein_coding	3
rs81423176	ENSSSCG00000010959	NTRK2	protein_coding	3
rs80801689	ENSSSCG00000009500	ENSSSCG00000009500	protein_coding	3
rs318784859	ENSSSCG00000039990	ENSSSCG00000039990	lincRNA	3
rs81233553	ENSSSCG00000021791	SENP7	protein_coding	3
rs81442417	ENSSSCG00000012050	RCAN1	protein_coding	3
rs80968225	ENSSSCG00000010543	ABCC2	protein_coding	3
rs80986855	ENSSSCG00000032968	VTI1A	protein_coding	3
rs80934361	ENSSSCG00000010638	TCF7L2	protein_coding	3
rs81257928	ENSSSCG00000034262	FIGN	protein_coding	3
rs336592373	ENSSSCG00000015959	RAPGEF4	protein_coding	3
rs80930540	ENSSSCG00000015960	MAP3K20	protein_coding	3
rs80861297	ENSSSCG00000015961	CDCA7	protein_coding	3
rs80906621	ENSSSCG00000025174	WDFY1	protein_coding	3
rs81455381	ENSSSCG00000016237	DOCK10	protein_coding	3
rs80934012	ENSSSCG00000016239	NYAP2	protein_coding	3
rs80872074	ENSSSCG00000016291_ENSSSCG00000025038	GIGYF2_KCNJ13	protein_coding	3
rs80785208	ENSSSCG00000004024	ENSSSCG00000004024	protein_coding	3
rs80941243	ENSSSCG00000004028	C6orf118	protein_coding	3
rs80831642	ENSSSCG00000004055	RSPH3	protein_coding	3
rs81355245	ENSSSCG00000024019	GTF2H5	protein_coding	3
rs80967578	ENSSSCG00000004064	ARID1B	protein_coding	3
rs81327383	ENSSSCG00000025777	ESR1	protein_coding	3
rs81234399	ENSSSCG00000004123	UTRN	protein_coding	3
rs80895641	ENSSSCG00000004133	FUCA2	protein_coding	3
rs80869688	ENSSSCG00000004139	ADGRG6	protein_coding	3
rs80889720	ENSSSCG00000004146	REPS1	protein_coding	3
rs80963483	ENSSSCG00000021443	SGK1	protein_coding	3
rs80993092	ENSSSCG00000022387	TBPL1	protein_coding	3
rs81353548	ENSSSCG00000004218	RSPO3	protein_coding	3
rs80851896	ENSSSCG00000004242	TBC1D32	protein_coding	3
rs80863104	ENSSSCG00000004280	RIMS1	protein_coding	3
rs81354368	ENSSSCG00000004328	MDN1	protein_coding	3
rs80986375	ENSSSCG00000004569	LACTB	protein_coding	3
rs80854458	ENSSSCG00000037384	BLOC1S6	protein_coding	3
rs80884009	ENSSSCG00000004678_ENSSSCG00000004676	DUOXA2_DUOX2	protein_coding	3
rs81351215	ENSSSCG00000005346	ZCCHC7	protein_coding	3
rs81358362	ENSSSCG00000012993	SLC25A45	protein_coding	3
rs81358530	ENSSSCG00000012999	CAPN1	protein_coding	3
rs81360969	ENSSSCG00000021906	SYT7	protein_coding	3
rs80786635	ENSSSCG00000013327	MPPED2	protein_coding	3
rs81356875	ENSSSCG00000035881	ENSSSCG00000035881	protein_coding	3
rs81357080	ENSSSCG00000022806	LIN7C	protein_coding	3
rs81358018	ENSSSCG00000035393	SAAL1	protein_coding	3
rs81337705	ENSSSCG00000013378	ABCC8	protein_coding	3
rs81359952	ENSSSCG00000014030	PHYKPL	protein_coding	3
rs81374908	ENSSSCG00000007728	ENSSSCG00000007728	protein_coding	3
rs81376384	ENSSSCG00000007754	ITGAX	protein_coding	3
rs81233426	ENSSSCG00000021845	ATXN2L	protein_coding	3
rs81325458	ENSSSCG00000022933	EFR3B	protein_coding	3
rs81233340	ENSSSCG00000006400	SLAMF9	protein_coding	3
rs81382318	ENSSSCG00000006394	CFAP45	protein_coding	3
rs80835478	ENSSSCG00000006901	EVI5	protein_coding	3
rs81312313	ENSSSCG00000034686	FAM19A2	protein_coding	3
rs80977465	ENSSSCG00000000458	MON2	protein_coding	3
rs345114599	ENSSSCG00000029815	SRGAP1	protein_coding	3
rs81383459	ENSSSCG00000039258	C12orf66	protein_coding	3
rs81276642	ENSSSCG00000000466	XPOT	protein_coding	3
rs80963120	ENSSSCG00000000778	CPNE8	protein_coding	3
rs81260193	ENSSSCG00000029234	ZNF536	protein_coding	3
rs81343302	ENSSSCG00000003570	WDTC1	protein_coding	3
rs81234385	ENSSSCG00000028805	PTPRM	protein_coding	3
rs81281835	ENSSSCG00000003709	LAMA3	protein_coding	3
rs81392519	ENSSSCG00000040337	ENSSSCG00000040337	protein_coding	3
rs81326199	ENSSSCG00000003811	ROR1	protein_coding	3
rs81345502	ENSSSCG00000003844	TTC4	protein_coding	3
rs81304755	ENSSSCG00000003845	ENSSSCG00000003845	protein_coding	3
rs81307759	ENSSSCG00000030538	CDCP2	protein_coding	3
rs81393646	ENSSSCG00000029433_ENSSSCG00000003851	CPT2_ENSSSCG00000029433	protein_coding	3
rs81317621	ENSSSCG00000038101	ENSSSCG00000038101	protein_coding	3
rs330219088	ENSSSCG00000001048	ADTRP	protein_coding	3
rs80861566	ENSSSCG00000001052	PHACTR1	protein_coding	3
rs345646292	ENSSSCG00000029544	RAB2B	protein_coding	3
rs80861051	ENSSSCG00000021315	ENSSSCG00000021315	protein_coding	3
rs80898146	ENSSSCG00000002429	FOXN3	protein_coding	3
rs81311676	ENSSSCG00000027349	ENSSSCG00000027349	protein_coding	3
rs81343264	ENSSSCG00000008713	KIAA0232	protein_coding	3
rs81230146	ENSSSCG00000008710	JAKMIP1	protein_coding	3
rs81325414	ENSSSCG00000008709	ENSSSCG00000008709	protein_coding	3
rs81401896	ENSSSCG00000009035	SLC10A7	protein_coding	3
rs81404101	ENSSSCG00000029813	TSPAN5	protein_coding	3
rs81319920	ENSSSCG00000034240	ENSSSCG00000034240	protein_coding	3
rs81409247	ENSSSCG00000015018	C11orf53	protein_coding	3
rs81410800	ENSSSCG00000015131	GRIK4	protein_coding	3
rs320979128	ENSSSCG00000015252	SNX19	protein_coding	3
rs325905613	ENSSSCG00000015508	TNR	protein_coding	3
rs81325868	ENSSSCG00000015515	BRINP2	protein_coding	3
rs81428652	ENSSSCG00000027207	GPATCH2	protein_coding	3
rs81423521	ENSSSCG00000035454	B4GALT1	protein_coding	3
rs81275436	ENSSSCG00000032000	ENSSSCG00000032000	lincRNA	3
rs80932785	ENSSSCG00000009372	MRPS31	protein_coding	3
rs80782297	ENSSSCG00000009381	ALG11	protein_coding	3
rs81477786	ENSSSCG00000034156	GTF2F2	protein_coding	3
rs80790092	ENSSSCG00000038949	NALCN	protein_coding	3
rs81431860	ENSSSCG00000009526	ITGBL1	protein_coding	3
rs81342749	ENSSSCG00000017437	KRT36	protein_coding	3
rs81309419	ENSSSCG00000017728	MYO1D	protein_coding	3
rs81289543	ENSSSCG00000011511	FRMD4B	protein_coding	3
rs81223384	ENSSSCG00000023806	LRRN1	protein_coding	3
rs81446326	ENSSSCG00000023891	GRM7	protein_coding	3
rs80839486	ENSSSCG00000011550_ENSSSCG00000011551	CAMK1_TADA3	protein_coding	3
rs81446475	ENSSSCG00000023084	ATP2B2	protein_coding	3
rs81446606	ENSSSCG00000011594	NR2C2	protein_coding	3
rs81318141	ENSSSCG00000011598	FGD5	protein_coding	3
rs81270448	ENSSSCG00000027812	IQSEC1	protein_coding	3
rs319859080	ENSSSCG00000009614	FAM160B2	protein_coding	3
rs80802494	ENSSSCG00000009753	TMEM132C	protein_coding	3
rs80883574	ENSSSCG00000010385	VSTM4	protein_coding	3
rs80817609	ENSSSCG00000010532	LOXL4	protein_coding	3
rs80932797	ENSSSCG00000035045	DOCK1	protein_coding	3
rs81329881	ENSSSCG00000016791	ENSSSCG00000016791	protein_coding	3
rs81465731	ENSSSCG00000034065	ENSSSCG00000034065	lincRNA	3
rs80809412	ENSSSCG00000007046	TRMT6	protein_coding	3
rs340101360	ENSSSCG00000007166	PTPRA	protein_coding	3
rs81472416	ENSSSCG00000016581	CALU	protein_coding	3
rs81472432	ENSSSCG00000016590	SND1	protein_coding	3
rs323959034	ENSSSCG00000016671	CCDC129	protein_coding	3
rs81470553	ENSSSCG00000016715	OSBPL3	protein_coding	3
rs80994400	ENSSSCG00000039084_ENSSSCG00000004247	ASF1A_ENSSSCG00000039084	protein_coding	3
rs81353753	ENSSSCG00000004250	SLC35F1	protein_coding	3
rs337208372	ENSSSCG00000004287	DDX43	protein_coding	3
rs81355582	ENSSSCG00000004573_ENSSSCG00000036431	ENSSSCG00000004573_VPS13C	protein_coding	3
rs80790476	ENSSSCG00000027558	GABBR2	protein_coding	3
rs80961209	ENSSSCG00000005378	ANKS6	protein_coding	3
rs80877479	ENSSSCG00000005425	SLC44A1	protein_coding	3
rs81359693	ENSSSCG00000013045	OTUB1	protein_coding	3
rs81367209	ENSSSCG00000023974	PHF21A	protein_coding	3
rs81356739	ENSSSCG00000024950_ENSSSCG00000013318	ENSSSCG00000024950_ENSSSCG00000013318	protein_coding	3
rs81362373	ENSSSCG00000014182	SLCO4C1	protein_coding	3
rs81216475	ENSSSCG00000032423	SPOCK1	protein_coding	3
rs80998055	ENSSSCG00000007814	KIAA0556	protein_coding	3
rs81269289	ENSSSCG00000008582_ENSSSCG00000008584	ENSSSCG00000008582_ENSSSCG00000008584	protein_coding	3
rs80832386	ENSSSCG00000006338	DDR2	protein_coding	3
rs81271990	ENSSSCG00000000216	ASIC1	protein_coding	3
rs81392564	ENSSSCG00000003815	ALG6	protein_coding	3
rs81392609	ENSSSCG00000003816	ATG4C	protein_coding	3
rs81392847	ENSSSCG00000003825	CYP2J34	protein_coding	3
rs81393714	ENSSSCG00000021036	RAB3B	protein_coding	3
rs80949107	ENSSSCG00000026211	NRN1	protein_coding	3
rs80910377	ENSSSCG00000024310	F13A1	protein_coding	3
rs339209635	ENSSSCG00000001384	VARS2	protein_coding	3
rs81408603	ENSSSCG00000034879	MAML2	protein_coding	3
rs81408800	ENSSSCG00000014975	ENSSSCG00000014975	protein_coding	3
rs81277340	ENSSSCG00000030565	GRIA4	protein_coding	3
rs81322329	ENSSSCG00000029199	SCN4B	protein_coding	3
rs81290350	ENSSSCG00000029778	SPATA17	protein_coding	3
rs81431779	ENSSSCG00000009523	GGACT	protein_coding	3
rs81431964	ENSSSCG00000009531_ENSSSCG00000009532	TEX30_KDELC1	protein_coding	3
rs80977201	ENSSSCG00000012038_ENSSSCG00000012037	PAXBP1	protein_coding	3
rs80930851	ENSSSCG00000009580	S1PR3	protein_coding	3
rs80904280	ENSSSCG00000009644	ADAM28	protein_coding	3
rs81451670	ENSSSCG00000023479	ENSSSCG00000023479	protein_coding	3
rs80836893	ENSSSCG00000015880	TANC1	protein_coding	3
rs326006477	ENSSSCG00000015903	SLC38A11	protein_coding	3
rs338767650	ENSSSCG00000015905	SCN2A	protein_coding	3
rs81453508	ENSSSCG00000015913	SCN9A	protein_coding	3
rs80860269	ENSSSCG00000015914	SCN7A	protein_coding	3
rs81252442	ENSSSCG00000022496	STK39	protein_coding	3
rs81453533	ENSSSCG00000032715	CERS6	protein_coding	3
rs80869078	ENSSSCG00000035058	PID1	protein_coding	3
rs81243995	ENSSSCG00000016260	SLC16A14	protein_coding	3
rs81455959	ENSSSCG00000016277	NMUR1	protein_coding	3
rs81325390	ENSSSCG00000039404	ENSSSCG00000039404	protein_coding	3
rs81307718	ENSSSCG00000026466	SLC23A2	protein_coding	3
rs80828554	ENSSSCG00000040202_ENSSSCG00000007046	TRMT6_CRLS1	protein_coding	3
rs81472372	ENSSSCG00000016567_ENSSSCG00000016568	STRIP2_AHCYL2	protein_coding	3
rs81472373	ENSSSCG00000016568	AHCYL2	protein_coding	3
rs80866344	ENSSSCG00000004204	TMEM244	protein_coding	2
rs80878375	ENSSSCG00000034486	ENSSSCG00000034486	protein_coding	2
rs81350817	ENSSSCG00000034919	GDA	protein_coding	2
rs80802786	ENSSSCG00000005279	FOXB2	protein_coding	2
rs81350959	ENSSSCG00000005284	GNA14	protein_coding	2
rs81350985	ENSSSCG00000033763	GNAQ	protein_coding	2
rs80937820	ENSSSCG00000005465	SUSD1	protein_coding	2
rs80871203	ENSSSCG00000005636	SLC25A25	protein_coding	2
rs81333497	ENSSSCG00000005737	GFI1B	protein_coding	2
rs81335010	ENSSSCG00000032110	GTF3C5	protein_coding	2
rs81331971	ENSSSCG00000028671_ENSSSCG00000005738	CEL_ENSSSCG00000005738	protein_coding	2
rs81357066	ENSSSCG00000012955	KLC2	protein_coding	2
rs81363013	ENSSSCG00000013173	ENSSSCG00000013173	protein_coding	2
rs81357289	ENSSSCG00000031940	GAS2	protein_coding	2
rs80876358	ENSSSCG00000013385	INSC	protein_coding	2
rs81345469	ENSSSCG00000014207	APC	protein_coding	2
rs81366560	ENSSSCG00000037761_ENSSSCG00000027371	PCDHGC4_ENSSSCG00000037761	protein_coding	2
rs81327743	ENSSSCG00000038940	GNPDA1	protein_coding	2
rs81375732	ENSSSCG00000026465	BABAM2	protein_coding	2
rs80839371	ENSSSCG00000005943	ST3GAL1	protein_coding	2
rs80934412	ENSSSCG00000006453	KIRREL1	protein_coding	2
rs80935886	ENSSSCG00000006464_ENSSSCG00000006463	PEAR1_NTRK1	protein_coding	2
rs80904243	ENSSSCG00000006742	MAB21L3	protein_coding	2
rs81380202	ENSSSCG00000038258	ENSSSCG00000038258	protein_coding	2
rs81241620	ENSSSCG00000006848	SLC25A24	protein_coding	2
rs80805348	ENSSSCG00000023187	ENSSSCG00000023187	protein_coding	2
rs80924410	ENSSSCG00000006885	ALG14	protein_coding	2
rs81385856	ENSSSCG00000000142_ENSSSCG00000000144	FOXRED2_ENSSSCG00000000144	protein_coding	2
rs81273825	ENSSSCG00000000238	ENSSSCG00000000238	protein_coding	2
rs81382945	ENSSSCG00000000279	HOXC13	protein_coding	2
rs81382973	ENSSSCG00000000281_ENSSSCG00000000279	HOXC13_HOXC12	protein_coding	2
rs328060628	ENSSSCG00000000571	ABCC9	protein_coding	2
rs80872038	ENSSSCG00000000599	DERA	protein_coding	2
rs81384244	ENSSSCG00000000600	EPS8	protein_coding	2
rs81253484	ENSSSCG00000000601	PTPRO	protein_coding	2
rs80843529	ENSSSCG00000000602	RERG	protein_coding	2
rs80989459	ENSSSCG00000035399_ENSSSCG00000032393	PDE6H_ENSSSCG00000032393	protein_coding	2
rs80967114	ENSSSCG00000021596	KCNA5	protein_coding	2
rs81385297	ENSSSCG00000000783	SLC2A13	protein_coding	2
rs81263424	ENSSSCG00000024253_ENSSSCG00000002774	RIPOR1_CTCF	protein_coding	2
rs81347386	ENSSSCG00000022098	DUS2	protein_coding	2
rs81260820	ENSSSCG00000020872	ENSSSCG00000020872	protein_coding	2
rs81345996	ENSSSCG00000024129	ENSSSCG00000024129	protein_coding	2
rs80864264	ENSSSCG00000001523	GRM4	protein_coding	2
rs80824510	ENSSSCG00000037507	BTBD9	protein_coding	2
rs80928067	ENSSSCG00000001612	ENSSSCG00000001612	protein_coding	2
rs322798993	ENSSSCG00000030196	CUL9	protein_coding	2
rs80914278	ENSSSCG00000001664	TTBK1	protein_coding	2
rs80962072	ENSSSCG00000001679	XPO5	protein_coding	2
rs80815740	ENSSSCG00000001824	ZXDC	protein_coding	2
rs329271816	ENSSSCG00000001835	ABHD2	protein_coding	2
rs342941372	ENSSSCG00000001849	ANPEP	protein_coding	2
rs80893767	ENSSSCG00000021361	ZNF710	protein_coding	2
rs80909808	ENSSSCG00000001872	LINGO1	protein_coding	2
rs80899423	ENSSSCG00000002403	VIPAS39	protein_coding	2
rs80876077	ENSSSCG00000002427	EML5	protein_coding	2
rs80844638	ENSSSCG00000002428	TTC8	protein_coding	2
rs80974083	ENSSSCG00000002450	SLC24A4	protein_coding	2
rs80898056	ENSSSCG00000002451	RIN3	protein_coding	2
rs80855907	ENSSSCG00000002479	SERPINA11	protein_coding	2
rs81401432	ENSSSCG00000029227	LDB2	protein_coding	2
rs81217946	ENSSSCG00000008854	CPE	protein_coding	2
rs81234013	ENSSSCG00000008913	IGFBP7	protein_coding	2
rs81332488	ENSSSCG00000008961	MTHFD2L	protein_coding	2
rs81402247	ENSSSCG00000031736	MGST2	protein_coding	2
rs81242664	ENSSSCG00000030396	SETD7	protein_coding	2
rs81402301	ENSSSCG00000009061	NAA15	protein_coding	2
rs81316855	ENSSSCG00000024596	NOCT	protein_coding	2
rs81334099	ENSSSCG00000031904	UGT8	protein_coding	2
rs81340907	ENSSSCG00000039387_ENSSSCG00000031348	ENSSSCG00000039387_ENSSSCG00000031348	protein_coding	2
rs81476844	ENSSSCG00000031348	ENSSSCG00000031348	protein_coding	2
rs81248270	ENSSSCG00000009128	ENSSSCG00000009128	protein_coding	2
rs81418824	ENSSSCG00000014598	PPFIBP2	protein_coding	2
rs81417603	ENSSSCG00000038540_ENSSSCG00000014598	PPFIBP2_ENSSSCG00000038540	protein_coding	2
rs81413961	ENSSSCG00000014838	PGM2L1	protein_coding	2
rs81415815	ENSSSCG00000014872	ENSSSCG00000014872	protein_coding	2
rs81415875	ENSSSCG00000032723	ENSSSCG00000032723	protein_coding	2
rs81326294	ENSSSCG00000014875	CAPN5	protein_coding	2
rs81331767	ENSSSCG00000014876	MYO7A	protein_coding	2
rs81409354	ENSSSCG00000032149	PLET1	protein_coding	2
rs81265918	ENSSSCG00000030095	ZBTB16	protein_coding	2
rs81409774	ENSSSCG00000015056	REXO2	protein_coding	2
rs81415560	ENSSSCG00000037981	CNTNAP2	protein_coding	2
rs81477120	ENSSSCG00000015494_ENSSSCG00000015492	DARS2_ZBTB37	protein_coding	2
rs318932414	ENSSSCG00000015493	SERPINC1	protein_coding	2
rs81416142	ENSSSCG00000015499	RABGAP1L	protein_coding	2
rs81416907	ENSSSCG00000039986	RGS8	protein_coding	2
rs337292160	ENSSSCG00000015563	RGL1	protein_coding	2
rs81237156	ENSSSCG00000011020	JCAD	protein_coding	2
rs81337284	ENSSSCG00000036117	ENSSSCG00000036117	lincRNA	2
rs80782486	ENSSSCG00000009485	SLITRK1	protein_coding	2
rs80853897	ENSSSCG00000009488	SLITRK5	protein_coding	2
rs81286950	ENSSSCG00000029553	ENSSSCG00000029553	protein_coding	2
rs81439182	ENSSSCG00000017146	RNF213	protein_coding	2
rs81440293	ENSSSCG00000017155	EIF4A3	protein_coding	2
rs81327681	ENSSSCG00000017167	CYTH1	protein_coding	2
rs80875158	ENSSSCG00000017735	RHOT1	protein_coding	2
rs81435726	ENSSSCG00000038393	ENSSSCG00000038393	protein_coding	2
rs81308402	ENSSSCG00000032658	TRAF4	protein_coding	2
rs81227529	ENSSSCG00000039321	FAM222B	protein_coding	2
rs81241446	ENSSSCG00000017812	VPS53	protein_coding	2
rs81436083	ENSSSCG00000017836	PAFAH1B1	protein_coding	2
rs81335297	ENSSSCG00000024311	CCR2	protein_coding	2
rs80962240	ENSSSCG00000027675	ENSSSCG00000027675	protein_coding	2
rs81258230	ENSSSCG00000011518	SHQ1	protein_coding	2
rs81445897	ENSSSCG00000011519	GXYLT2	protein_coding	2
rs81291012	ENSSSCG00000037216	PPP4R2	protein_coding	2
rs80833911	ENSSSCG00000031396	ENSSSCG00000031396	protein_coding	2
rs322745111	ENSSSCG00000011740	SERPINI1	protein_coding	2
rs81241404	ENSSSCG00000011914	ZDHHC23	protein_coding	2
rs80847367	ENSSSCG00000011916	ATP6V1A	protein_coding	2
rs81448765	ENSSSCG00000023993	CD96	protein_coding	2
rs81448818	ENSSSCG00000011941	IFT57	protein_coding	2
rs81270866	ENSSSCG00000039306	ENSSSCG00000039306	lincRNA	2
rs81238202	ENSSSCG00000028112	CLIC6	protein_coding	2
rs81442449	ENSSSCG00000035537	RUNX1	protein_coding	2
rs80848595	ENSSSCG00000012072	DSCAM	protein_coding	2
rs80816425	ENSSSCG00000009593	ROR2	protein_coding	2
rs80830754	ENSSSCG00000033325	TRIM35	protein_coding	2
rs80795321	ENSSSCG00000029331	PALLD	protein_coding	2
rs80895221	ENSSSCG00000009732	CHFR	protein_coding	2
rs80969299	ENSSSCG00000009775_ENSSSCG00000009774	C12orf65_ENSSSCG00000009775	protein_coding	2
rs339066910	ENSSSCG00000009786_ENSSSCG00000009787	HIP1R_CCDC62	protein_coding	2
rs80844276	ENSSSCG00000009787	CCDC62	protein_coding	2
rs80849239	ENSSSCG00000037735	ENSSSCG00000037735	protein_coding	2
rs80867642	ENSSSCG00000039546	KNTC1	protein_coding	2
rs80863314	ENSSSCG00000009855	KSR2	protein_coding	2
rs80883697	ENSSSCG00000009856	NOS1	protein_coding	2
rs80844891	ENSSSCG00000010260	SAR1A	protein_coding	2
rs80791533	ENSSSCG00000010329	ZMIZ1	protein_coding	2
rs80883199	ENSSSCG00000010342	SH2D4B	protein_coding	2
rs80832202	ENSSSCG00000031872	ENSSSCG00000031872	protein_coding	2
rs81451157	ENSSSCG00000010344	ENSSSCG00000010344	protein_coding	2
rs80905757	ENSSSCG00000033489	C10orf71	protein_coding	2
rs80811310	ENSSSCG00000037404	DRGX	protein_coding	2
rs80996459	ENSSSCG00000010402	ZFAND4	protein_coding	2
rs335058305	ENSSSCG00000010428	DKK1	protein_coding	2
rs80826294	ENSSSCG00000035635	ENSSSCG00000035635	protein_coding	2
rs80871250	ENSSSCG00000010483	PLCE1	protein_coding	2
rs80835643	ENSSSCG00000010493	PDLIM1	protein_coding	2
rs80965569	ENSSSCG00000010544	DNMBP	protein_coding	2
rs81252243	ENSSSCG00000010556	PAX2	protein_coding	2
rs335655209	ENSSSCG00000010563	BTRC	protein_coding	2
rs80955217	ENSSSCG00000010566	FBXW4	protein_coding	2
rs80900124	ENSSSCG00000010570	KCNIP2	protein_coding	2
rs80946643	ENSSSCG00000010571	C10orf76	protein_coding	2
rs80954420	ENSSSCG00000010577	ELOVL3	protein_coding	2
rs80996084	ENSSSCG00000010579	GBF1	protein_coding	2
rs80887368	ENSSSCG00000033035_ENSSSCG00000010579	GBF1_ENSSSCG00000033035	protein_coding	2
rs80948585	ENSSSCG00000010581_ENSSSCG00000038504	PSD_FBXL15	protein_coding	2
rs80885716	ENSSSCG00000033359	CUEDC2	protein_coding	2
rs337005009	ENSSSCG00000010586	SUFU	protein_coding	2
rs80982803	ENSSSCG00000010603	NEURL1	protein_coding	2
rs80873106	ENSSSCG00000010604	SH3PXD2A	protein_coding	2
rs335456300	ENSSSCG00000010631	GPAM	protein_coding	2
rs81303361	ENSSSCG00000015677	LYPD6B	protein_coding	2
rs80804278	ENSSSCG00000034267	ENSSSCG00000034267	protein_coding	2
rs81453605	ENSSSCG00000032177	MYO3B	protein_coding	2
rs335040117	ENSSSCG00000016205	NHEJ1	protein_coding	2
rs81454892	ENSSSCG00000016224	ENSSSCG00000016224	protein_coding	2
rs81236680	ENSSSCG00000021852	FAM124B	protein_coding	2
rs81338130	ENSSSCG00000016298	INPP5D	protein_coding	2
rs80946380	ENSSSCG00000016318	ASB18	protein_coding	2
rs80938407	ENSSSCG00000033287	ENSSSCG00000033287	protein_coding	2
rs81467510	ENSSSCG00000007009	ADAM3A	protein_coding	2
rs81332978	ENSSSCG00000021353	TMX4	protein_coding	2
rs80995442	ENSSSCG00000038858	CFAP61	protein_coding	2
rs80887671	ENSSSCG00000026506	RALGAPA2	protein_coding	2
rs81238716	ENSSSCG00000016665	BMPER	protein_coding	2
rs81469420	ENSSSCG00000016668	PDE1C	protein_coding	2
rs81469437	ENSSSCG00000033535	PPP1R17	protein_coding	2
rs81469603	ENSSSCG00000016679	ENSSSCG00000016679	protein_coding	2
rs327907054	ENSSSCG00000016684	SCRN1	protein_coding	2
rs81469727	ENSSSCG00000016685	ENSSSCG00000016685	protein_coding	2
rs81469795	ENSSSCG00000016687	ENSSSCG00000016687	protein_coding	2
rs81325261	ENSSSCG00000016691	JAZF1	protein_coding	2
rs81348947	ENSSSCG00000004013	SMOC2	protein_coding	1
rs81348505	ENSSSCG00000004077	FBXO5	protein_coding	1
rs80903141	ENSSSCG00000004087	CCDC170	protein_coding	1
rs80826260	ENSSSCG00000005232	SMARCA2	protein_coding	1
rs332914558	ENSSSCG00000039920	ENSSSCG00000039920	lincRNA	1
rs80798691	ENSSSCG00000033461	ENSSSCG00000033461	protein_coding	1
rs81333348	ENSSSCG00000024257	TMEM2	protein_coding	1
rs81350804	ENSSSCG00000021802	ABHD17B	protein_coding	1
rs81307153	ENSSSCG00000031105	C9orf85	protein_coding	1
rs80816342	ENSSSCG00000005268	RORB	protein_coding	1
rs80878889	ENSSSCG00000023520	PCSK5	protein_coding	1
rs81350907	ENSSSCG00000040792_ENSSSCG00000035916	RF01894_ENSSSCG00000040792	misc_RNA	1
rs80900345	ENSSSCG00000038483	ENSSSCG00000038483	protein_coding	1
rs80816653	ENSSSCG00000005282	ENSSSCG00000005282	protein_coding	1
rs318495412	ENSSSCG00000005456	MUSK	protein_coding	1
rs81474268	ENSSSCG00000005457	ENSSSCG00000005457	protein_coding	1
rs81223283	ENSSSCG00000005459	ECPAS	protein_coding	1
rs80897176	ENSSSCG00000031426	ZBTB34	protein_coding	1
rs80844379	ENSSSCG00000005609	GARNL3	protein_coding	1
rs80830666	ENSSSCG00000005614	FAM129B	protein_coding	1
rs81352639	ENSSSCG00000005631	FAM102A	protein_coding	1
rs80862181	ENSSSCG00000022655	PTGES2	protein_coding	1
rs80892631	ENSSSCG00000005638	ENSSSCG00000005638	protein_coding	1
rs80976510	ENSSSCG00000005689	FNBP1	protein_coding	1
rs81352956	ENSSSCG00000005704_ENSSSCG00000005703	PRDM12_EXOSC2	protein_coding	1
rs81352969	ENSSSCG00000005706	ABL1	protein_coding	1
rs80867423	ENSSSCG00000005742	DBH	protein_coding	1
rs81345822	ENSSSCG00000033043_ENSSSCG00000031191	ENSSSCG00000031191_SHANK2	protein_coding	1
rs80838361	ENSSSCG00000012939	BRMS1	protein_coding	1
rs81357433	ENSSSCG00000012982	SIPA1	protein_coding	1
rs81323771	ENSSSCG00000013023	RASGRP2	protein_coding	1
rs81362046	ENSSSCG00000013111	CD6	protein_coding	1
rs81361790	ENSSSCG00000013110	TMEM109	protein_coding	1
rs81246105	ENSSSCG00000013106	PTGDR2	protein_coding	1
rs81361933	ENSSSCG00000013105	CCDC86	protein_coding	1
rs81362017	ENSSSCG00000037987	MS4A10	protein_coding	1
rs81361972	ENSSSCG00000034847	MS4A15	protein_coding	1
rs81361711	ENSSSCG00000040384	ENSSSCG00000040384	protein_coding	1
rs81324813	ENSSSCG00000022114	ENSSSCG00000022114	protein_coding	1
rs81359354	ENSSSCG00000013754	CACNA1A	protein_coding	1
rs81284425	ENSSSCG00000039036	ENSSSCG00000039036	protein_coding	1
rs323486160	ENSSSCG00000013629	SMARCA4	protein_coding	1
rs81359154	ENSSSCG00000013616_ENSSSCG00000013615	ECSIT_ZNF653	protein_coding	1
rs81363121	ENSSSCG00000014203	ENSSSCG00000014203	protein_coding	1
rs80958924	ENSSSCG00000014204	DCP2	protein_coding	1
rs81213697	ENSSSCG00000022048	REEP5	protein_coding	1
rs81241307	ENSSSCG00000029860	EPB41L4A	protein_coding	1
rs81366565	ENSSSCG00000036348	ENSSSCG00000036348	protein_coding	1
rs81314468	ENSSSCG00000014395	PCDH12	protein_coding	1
rs81266965	ENSSSCG00000025295	NDFIP1	protein_coding	1
rs81280366	ENSSSCG00000014399	ARHGAP26	protein_coding	1
rs81333702	ENSSSCG00000014401	NR3C1	protein_coding	1
rs80897127	ENSSSCG00000032826	KCTD16	protein_coding	1
rs81474577	ENSSSCG00000014410	SH3RF2	protein_coding	1
rs81327481	ENSSSCG00000014414	ENSSSCG00000014414	protein_coding	1
rs81367293	ENSSSCG00000014415	GPR151	protein_coding	1
rs81327690	ENSSSCG00000031406	ENSSSCG00000031406	protein_coding	1
rs81305553	ENSSSCG00000031406_ENSSSCG00000028976	PPP2R2B_ENSSSCG00000031406	protein_coding	1
rs81475340	ENSSSCG00000025430	DTX2	protein_coding	1
rs81314097	ENSSSCG00000032250	SRRM3	protein_coding	1
rs81370895	ENSSSCG00000007700	HIP1	protein_coding	1
rs81333038	ENSSSCG00000007811_ENSSSCG00000007809_ENSSSCG00000035130_ENSSSCG00000007808	NFATC2IP_SPNS1_LAT	protein_coding3_miRNA1	1
rs81317951	ENSSSCG00000022785	GSG1L	protein_coding	1
rs81313191	ENSSSCG00000036255	CACNG3	protein_coding	1
rs81379040	ENSSSCG00000033674	PRKCB	protein_coding	1
rs81319066	ENSSSCG00000007836	SCNN1G	protein_coding	1
rs81330380	ENSSSCG00000030424	USP31	protein_coding	1
rs81324887	ENSSSCG00000007838	OTOA	protein_coding	1
rs81313849	ENSSSCG00000007839	EEF2K	protein_coding	1
rs81379141	ENSSSCG00000025266	VWA3A	protein_coding	1
rs81336511	ENSSSCG00000035000	ENSSSCG00000035000	protein_coding	1
rs81320418	ENSSSCG00000007849	CRYM	protein_coding	1
rs81326798	ENSSSCG00000031876	TMEM159	protein_coding	1
rs81288253	ENSSSCG00000031798	ENSSSCG00000031798	protein_coding	1
rs81379199	ENSSSCG00000007854	DCUN1D3	protein_coding	1
rs81315362	ENSSSCG00000007855	REXO5	protein_coding	1
rs81335959	ENSSSCG00000007857	ACSM3	protein_coding	1
rs81263067	ENSSSCG00000007858	ENSSSCG00000007858	protein_coding	1
rs81346337	ENSSSCG00000007860	PDILT	protein_coding	1
rs81332380	ENSSSCG00000007861	GP2	protein_coding	1
rs81321597	ENSSSCG00000007862	GPR139	protein_coding	1
rs81379240	ENSSSCG00000034720	IQCK	protein_coding	1
rs333552464	ENSSSCG00000023829	CCP110	protein_coding	1
rs81333672	ENSSSCG00000029212	GDE1	protein_coding	1
rs81242327	ENSSSCG00000007868	TMC5	protein_coding	1
rs81274936	ENSSSCG00000007866	TMC7	protein_coding	1
rs81305408	ENSSSCG00000022200	SYT17	protein_coding	1
rs81379367	ENSSSCG00000007872	XYLT1	protein_coding	1
rs81212850	ENSSSCG00000007874	ENSSSCG00000007874	protein_coding	1
rs81379660	ENSSSCG00000037673	ENSSSCG00000037673	protein_coding	1
rs81379665	ENSSSCG00000007878	PARN	protein_coding	1
rs81379754	ENSSSCG00000039171	MKL2	protein_coding	1
rs341672370	ENSSSCG00000007881	ERCC4	protein_coding	1
rs81256515	ENSSSCG00000032878	SHISA9	protein_coding	1
rs81338968	ENSSSCG00000037232	SNX29	protein_coding	1
rs81229086	ENSSSCG00000007896	TXNDC11	protein_coding	1
rs81326362	ENSSSCG00000033106_ENSSSCG00000008421	ENSSSCG00000033106_ENSSSCG00000008421	protein_coding	1
rs323557679	ENSSSCG00000008428	MSH2	protein_coding	1
rs80791842	ENSSSCG00000033397	KCNK9	protein_coding	1
rs81381950	ENSSSCG00000030947	ZFAT	protein_coding	1
rs55618481	ENSSSCG00000005976	NDUFB9	protein_coding	1
rs80812038	ENSSSCG00000033531	ENSSSCG00000033531	lincRNA	1
rs80980458	ENSSSCG00000006196	ENSSSCG00000006196	protein_coding	1
rs80905621	ENSSSCG00000006197	SULF1	protein_coding	1
rs80843298	ENSSSCG00000006202	CSPP1	protein_coding	1
rs80855249	ENSSSCG00000006203	COPS5	protein_coding	1
rs80873235	ENSSSCG00000006204	PPP1R42	protein_coding	1
rs322184622	ENSSSCG00000039639	ENSSSCG00000039639	lincRNA	1
rs345276418	ENSSSCG00000006206	SGK3	protein_coding	1
rs80969743	ENSSSCG00000034894	NKAIN3	protein_coding	1
rs80835938	ENSSSCG00000025087	ASPH	protein_coding	1
rs80825307	ENSSSCG00000006464	NTRK1	protein_coding	1
rs80890031	ENSSSCG00000006729	FAM46C	protein_coding	1
rs80964385	ENSSSCG00000006731	VTCN1	protein_coding	1
rs80977814	ENSSSCG00000006734	CD101	protein_coding	1
rs80938143	ENSSSCG00000006735	PTGFRN	protein_coding	1
rs81341690	ENSSSCG00000006743	SLC22A15	protein_coding	1
rs80984755	ENSSSCG00000026680	KCND3	protein_coding	1
rs81340221	ENSSSCG00000038555	ENSSSCG00000038555	protein_coding	1
rs80922198	ENSSSCG00000006787_ENSSSCG00000006788	TMIGD3_ADORA3	protein_coding	1
rs80827543	ENSSSCG00000006852	NTNG1	protein_coding	1
rs81380477	ENSSSCG00000035602	GPR88	protein_coding	1
rs80782595	ENSSSCG00000006866	DBT	protein_coding	1
rs80795413	ENSSSCG00000006867	LRRC39	protein_coding	1
rs80902477	ENSSSCG00000006871	SLC35A3	protein_coding	1
rs80922795	ENSSSCG00000006872	AGL	protein_coding	1
rs80826452	ENSSSCG00000006878	DPYD	protein_coding	1
rs80987181	ENSSSCG00000039706	ENSSSCG00000039706	protein_coding	1
rs81324913	ENSSSCG00000000160	PRDM4	protein_coding	1
rs81387548	ENSSSCG00000000162	BTBD11	protein_coding	1
rs81277008	ENSSSCG00000028060	SLC4A8	protein_coding	1
rs80837651	ENSSSCG00000000231	ANKRD33	protein_coding	1
rs80839615	ENSSSCG00000040135	ENSSSCG00000040135	protein_coding	1
rs81508630	ENSSSCG00000000251	ENSSSCG00000000251	protein_coding	1
rs80929554	ENSSSCG00000038993	HOXC4	protein_coding	1
rs80959029	ENSSSCG00000028662	PDE3A	protein_coding	1
rs81322351	ENSSSCG00000024152	ETV6	protein_coding	1
rs81340284	ENSSSCG00000027205	LPCAT3	protein_coding	1
rs81233526	ENSSSCG00000025117	ATN1	protein_coding	1
rs80787724	ENSSSCG00000000894	CCDC38	protein_coding	1
rs80897366	ENSSSCG00000000896	NTN4	protein_coding	1
rs81261568	ENSSSCG00000000906	TMCC3	protein_coding	1
rs81313360	ENSSSCG00000024563	CEP83	protein_coding	1
rs80844327	ENSSSCG00000000918	EPYC	protein_coding	1
rs81346397	ENSSSCG00000032443	KIAA0895L	protein_coding	1
rs81325018	ENSSSCG00000002788_ENSSSCG00000032443	EXOC3L1_KIAA0895L	protein_coding	1
rs81245923	ENSSSCG00000002783	SLC9A5	protein_coding	1
rs81303586	ENSSSCG00000039599	ENSSSCG00000039599	lincRNA	1
rs81388022	ENSSSCG00000033497	RERE	protein_coding	1
rs81389074	ENSSSCG00000003527	EPHB2	protein_coding	1
rs81389104	ENSSSCG00000003529	LACTBL1	protein_coding	1
rs81475972	ENSSSCG00000003532	LUZP1	protein_coding	1
rs81259189	ENSSSCG00000038035	ENSSSCG00000038035	protein_coding	1
rs81285681	ENSSSCG00000025440	ELOA	protein_coding	1
rs81213548	ENSSSCG00000023495	PITHD1	protein_coding	1
rs81475880	ENSSSCG00000027849_ENSSSCG00000027659	FUCA1_CNR2	protein_coding	1
rs81344098	ENSSSCG00000032860	IFNLR1	protein_coding	1
rs81317377	ENSSSCG00000003539	GRHL3	protein_coding	1
rs81304230	ENSSSCG00000003543	NIPAL3	protein_coding	1
rs81342810	ENSSSCG00000024818	RCAN3	protein_coding	1
rs81322841	ENSSSCG00000038994	CLIC4	protein_coding	1
rs81245964	ENSSSCG00000032686	RUNX3	protein_coding	1
rs81330691	ENSSSCG00000027401	OPRD1	protein_coding	1
rs81286873	ENSSSCG00000003586_ENSSSCG00000003589	EPB41_SRSF4	protein_coding	1
rs81330913	ENSSSCG00000003589	SRSF4	protein_coding	1
rs81346710	ENSSSCG00000025034	LAPTM5	protein_coding	1
rs81258652	ENSSSCG00000003975	KCNQ4	protein_coding	1
rs80842714	ENSSSCG00000031269	LYRM4	protein_coding	1
rs80981428	ENSSSCG00000038717	FARS2	protein_coding	1
rs81397895	ENSSSCG00000038886	CAGE1	protein_coding	1
rs80970321	ENSSSCG00000001024	RIOK1	protein_coding	1
rs80786879	ENSSSCG00000038455	RBM24	protein_coding	1
rs80878112	ENSSSCG00000001073	TPMT	protein_coding	1
rs80900036	ENSSSCG00000001437_ENSSSCG00000001436	RNF5_AGER	protein_coding	1
rs80986722	ENSSSCG00000031336_ENSSSCG00000001455	ENSSSCG00000031336_ENSSSCG00000001455	protein_coding	1
rs80788294	ENSSSCG00000001457	SLA-DQB1	protein_coding	1
rs81336362	ENSSSCG00000001485	MLIP	protein_coding	1
rs80907639	ENSSSCG00000001594	ENSSSCG00000001594	protein_coding	1
rs80914389	ENSSSCG00000039270	TREM2	protein_coding	1
rs80967721	ENSSSCG00000001646	BICRAL	protein_coding	1
rs80911782	ENSSSCG00000040577	ENSSSCG00000040577	protein_coding	1
rs336457816	ENSSSCG00000001710	RUNX2	protein_coding	1
rs80966833	ENSSSCG00000001724	MEP1A	protein_coding	1
rs344903250	ENSSSCG00000001832	ACAN	protein_coding	1
rs80850273	ENSSSCG00000002469	OTUB2	protein_coding	1
rs81396354	ENSSSCG00000002494	CLMN	protein_coding	1
rs81398620	ENSSSCG00000008725	CYTL1	protein_coding	1
rs81322273	ENSSSCG00000029711	ZNF518B	protein_coding	1
rs81400861	ENSSSCG00000008919	EPHA5	protein_coding	1
rs81476914	ENSSSCG00000025514	RUFY3	protein_coding	1
rs81215206	ENSSSCG00000008940	GRSF1	protein_coding	1
rs81234281	ENSSSCG00000009015_ENSSSCG00000020717	GATB_FAM160A1	protein_coding	1
rs81251913	ENSSSCG00000037766	NR3C2	protein_coding	1
rs81402203	ENSSSCG00000032741	TBC1D9	protein_coding	1
rs81402625	ENSSSCG00000029943	SCLT1	protein_coding	1
rs346015130	ENSSSCG00000009071	JADE1	protein_coding	1
rs81293069	ENSSSCG00000022173	ANKRD50	protein_coding	1
rs333819323	ENSSSCG00000009084	SPATA5	protein_coding	1
rs81403331	ENSSSCG00000009123	CAMK2D	protein_coding	1
rs80883173	ENSSSCG00000009132	ENPEP	protein_coding	1
rs81216494	ENSSSCG00000014578	DENND5A	protein_coding	1
rs81240224	ENSSSCG00000030206	STK33	protein_coding	1
rs81318544	ENSSSCG00000033140_ENSSSCG00000023057	LMO1_ENSSSCG00000033140	protein_coding	1
rs81414829	ENSSSCG00000031390	ENSSSCG00000031390	protein_coding	1
rs81477339	ENSSSCG00000021619	OVCH2	protein_coding	1
rs81420324	ENSSSCG00000038540	ENSSSCG00000038540	protein_coding	1
rs81407418	ENSSSCG00000014599	SYT9	protein_coding	1
rs81408263	ENSSSCG00000014628_ENSSSCG00000014627	SMPD1_APBB1	protein_coding	1
rs81408703	ENSSSCG00000035271	ENSSSCG00000035271	protein_coding	1
rs81408875	ENSSSCG00000031762_ENSSSCG00000038239	ENSSSCG00000031762_OR52N4	protein_coding	1
rs81255174	ENSSSCG00000014757	OR51S1	protein_coding	1
rs81320487	ENSSSCG00000014764_ENSSSCG00000014761	ENSSSCG00000014761_OR51E2	protein_coding	1
rs81415677	ENSSSCG00000031998	ENSSSCG00000031998	protein_coding	1
rs81415327	ENSSSCG00000037706	PRKAR2B	protein_coding	1
rs81415429	ENSSSCG00000015455	CUL1	protein_coding	1
rs81268074	ENSSSCG00000015536	LHX4	protein_coding	1
rs81332287	ENSSSCG00000015537	XPR1	protein_coding	1
rs81226050	ENSSSCG00000038516	ENSSSCG00000038516	lincRNA	1
rs81311264	ENSSSCG00000038614_ENSSSCG00000015598	TMEM206_NENF	protein_coding	1
rs81422088	ENSSSCG00000010908	PTPRC	protein_coding	1
rs81342601	ENSSSCG00000040123	ENSSSCG00000040123	lincRNA	1
rs81311562	ENSSSCG00000032890_ENSSSCG00000024975	ENSSSCG00000032890_ENSSSCG00000024975	protein_coding	1
rs81309807	ENSSSCG00000024975	ENSSSCG00000024975	protein_coding	1
rs81477667	ENSSSCG00000033654	FANCC	protein_coding	1
rs81422671	ENSSSCG00000010943	C9orf3	protein_coding	1
rs81422723	ENSSSCG00000031174	FBP1	protein_coding	1
rs81422782	ENSSSCG00000010949	DAPK1	protein_coding	1
rs80875097	ENSSSCG00000010960	SLC28A3	protein_coding	1
rs81342357	ENSSSCG00000034203	C9orf64	protein_coding	1
rs81423315	ENSSSCG00000010962	FRMD3	protein_coding	1
rs81290543	ENSSSCG00000040707	RASEF	protein_coding	1
rs81320299	ENSSSCG00000037000_ENSSSCG00000010971_ENSSSCG00000010974	ARID3C_CNTFR_SIGMAR1	protein_coding	1
rs81423412	ENSSSCG00000010974	CNTFR	protein_coding	1
rs81287080	ENSSSCG00000011081	ENSSSCG00000011081	protein_coding	1
rs81425702	ENSSSCG00000011090	NEBL	protein_coding	1
rs80804521	ENSSSCG00000009486	SLITRK6	protein_coding	1
rs81439778	ENSSSCG00000017260	WIPI1	protein_coding	1
rs81440328	ENSSSCG00000033528	ENSSSCG00000033528	protein_coding	1
rs81335891	ENSSSCG00000017511	PLXDC1	protein_coding	1
rs343926712	ENSSSCG00000017732	ZNF207	protein_coding	1
rs81435519	ENSSSCG00000017738	ADAP2	protein_coding	1
rs81435499	ENSSSCG00000017741	TEFM	protein_coding	1
rs81435508	ENSSSCG00000017743	CRLF3	protein_coding	1
rs81234150	ENSSSCG00000017764	KIAA0100	protein_coding	1
rs81478097	ENSSSCG00000035445	SEZ6	protein_coding	1
rs81435753	ENSSSCG00000017781	PIPOX	protein_coding	1
rs81436058	ENSSSCG00000017832	METTL16	protein_coding	1
rs81436118	ENSSSCG00000034858	RAP1GAP2	protein_coding	1
rs81228870	ENSSSCG00000017895	RABEP1	protein_coding	1
rs81311789	ENSSSCG00000017996	DHRS7C	protein_coding	1
rs81261377	ENSSSCG00000018023	COX10	protein_coding	1
rs81438552	ENSSSCG00000038164	RAI1	protein_coding	1
rs81438427	ENSSSCG00000034044_ENSSSCG00000018053	MED9_RASD1	protein_coding	1
rs81438521	ENSSSCG00000018051	COPS3	protein_coding	1
rs81315203	ENSSSCG00000029811	PLCL2	protein_coding	1
rs81253535	ENSSSCG00000036571	ENSSSCG00000036571	lincRNA	1
rs81447775	ENSSSCG00000031392	ENSSSCG00000031392	protein_coding	1
rs81444485	ENSSSCG00000026707	XCR1	protein_coding	1
rs81444505	ENSSSCG00000011322	CCR1	protein_coding	1
rs81478552	ENSSSCG00000024417	ERC2	protein_coding	1
rs81445072	ENSSSCG00000030359	ARHGEF3	protein_coding	1
rs80828747	ENSSSCG00000011485	PTPRG	protein_coding	1
rs81446234	ENSSSCG00000034482	ENSSSCG00000034482	protein_coding	1
rs81446238	ENSSSCG00000036136	BHLHE40	protein_coding	1
rs319416792	ENSSSCG00000011628	DNAJC13	protein_coding	1
rs81264219	ENSSSCG00000011632	ENSSSCG00000011632	protein_coding	1
rs81446833	ENSSSCG00000011643	AMOTL2	protein_coding	1
rs80915146	ENSSSCG00000024492	EPHB1	protein_coding	1
rs80997152	ENSSSCG00000011663	RBP2	protein_coding	1
rs80945641	ENSSSCG00000011664	RBP1	protein_coding	1
rs345281423	ENSSSCG00000011679	ATR	protein_coding	1
rs81447280	ENSSSCG00000011680	PLS1	protein_coding	1
rs81261316	ENSSSCG00000011686	SLC9A9	protein_coding	1
rs80797560	ENSSSCG00000011788	VPS8	protein_coding	1
rs81478326	ENSSSCG00000023918	SLC9C1	protein_coding	1
rs81326278	ENSSSCG00000027594	USP16	protein_coding	1
rs81214915	ENSSSCG00000026761	CCT8	protein_coding	1
rs81275267	ENSSSCG00000025119	GRIK1	protein_coding	1
rs81247608	ENSSSCG00000012054	DOPEY2	protein_coding	1
rs80961193	ENSSSCG00000012066	KCNJ15	protein_coding	1
rs80807518	ENSSSCG00000009664	PTK2B	protein_coding	1
rs81449442	ENSSSCG00000009665	CHRNA2	protein_coding	1
rs81449500	ENSSSCG00000009667	ENSSSCG00000009667	protein_coding	1
rs81449530	ENSSSCG00000009668	CLU	protein_coding	1
rs81345801	ENSSSCG00000020846	SCARA3	protein_coding	1
rs80983924	ENSSSCG00000009698	GLRA3	protein_coding	1
rs80811276	ENSSSCG00000010169	SIPA1L2	protein_coding	1
rs80899352	ENSSSCG00000010170	DISC1	protein_coding	1
rs80921224	ENSSSCG00000010172	EGLN1	protein_coding	1
rs325190834	ENSSSCG00000010175	GNPAT	protein_coding	1
rs80997907	ENSSSCG00000010177	TRIM67	protein_coding	1
rs80894343	ENSSSCG00000038765	FAM89A	protein_coding	1
rs80930481	ENSSSCG00000010180	TTC13	protein_coding	1
rs81334348	ENSSSCG00000010183	COG2	protein_coding	1
rs80800079	ENSSSCG00000010185	GALNT2	protein_coding	1
rs80834344	ENSSSCG00000010196	ZNF25	protein_coding	1
rs80941880	ENSSSCG00000010201	RASGEF1A	protein_coding	1
rs81001713	ENSSSCG00000010204	BICC1	protein_coding	1
rs80914487	ENSSSCG00000036480	CTNNA3	protein_coding	1
rs80955078	ENSSSCG00000010259_ENSSSCG00000010258	AIFM2_TYSND1	protein_coding	1
rs333267453	ENSSSCG00000010261	PPA1	protein_coding	1
rs80880408	ENSSSCG00000010266	NPFFR1	protein_coding	1
rs80897247	ENSSSCG00000010267	LRRC20	protein_coding	1
rs80816141	ENSSSCG00000010330	PPIF	protein_coding	1
rs80946472	ENSSSCG00000031127	ENSSSCG00000031127	lincRNA	1
rs80999238	ENSSSCG00000010350	RGR	protein_coding	1
rs81287805	ENSSSCG00000036144	ENSSSCG00000036144	lincRNA	1
rs80834322	ENSSSCG00000031373	LIPN	protein_coding	1
rs80961514	ENSSSCG00000038072_ENSSSCG00000010448	FAS_RF02116	misc_RNA	1
rs81276933	ENSSSCG00000036083	ENSSSCG00000036083	protein_coding	1
rs80855410	ENSSSCG00000010473	EXOC6	protein_coding	1
rs80986112	ENSSSCG00000010476	MYOF	protein_coding	1
rs80921467	ENSSSCG00000010480	PDE6C	protein_coding	1
rs342166357	ENSSSCG00000010484	NOC3L	protein_coding	1
rs80986601	ENSSSCG00000010494	SORBS1	protein_coding	1
rs322992683	ENSSSCG00000010495	ALDH18A1	protein_coding	1
rs80938898	ENSSSCG00000010497	ENSSSCG00000010497	protein_coding	1
rs80828846	ENSSSCG00000010503_ENSSSCG00000010504	ZNF518A_BLNK	protein_coding	1
rs80886408	ENSSSCG00000010504	BLNK	protein_coding	1
rs336516912	ENSSSCG00000010508	TM9SF3	protein_coding	1
rs80871613	ENSSSCG00000010509	PIK3AP1	protein_coding	1
rs329822244	ENSSSCG00000010513	ENSSSCG00000010513	protein_coding	1
rs80816780	ENSSSCG00000010513_ENSSSCG00000010512	SLIT1_ENSSSCG00000010513	protein_coding	1
rs324468403	ENSSSCG00000010592	AS3MT	protein_coding	1
rs80916446	ENSSSCG00000021075	TDRD1	protein_coding	1
rs80926432	ENSSSCG00000010651	ABLIM1	protein_coding	1
rs80841663	ENSSSCG00000010654	ATRNL1	protein_coding	1
rs326965288	ENSSSCG00000036758	HSPA12A	protein_coding	1
rs81453726	ENSSSCG00000028646	MMADHC	protein_coding	1
rs81269474	ENSSSCG00000022919	KIF5C	protein_coding	1
rs80835600	ENSSSCG00000027211	EPC2	protein_coding	1
rs81309898	ENSSSCG00000023419	ARHGEF10	protein_coding	1
rs81287203	ENSSSCG00000015770	VEGFC	protein_coding	1
rs81453575	ENSSSCG00000040746_ENSSSCG00000015926	ABCB11_LRP2	protein_coding	1
rs81243482	ENSSSCG00000040746	LRP2	protein_coding	1
rs331816314	ENSSSCG00000015935	CCDC173	protein_coding	1
rs80798658	ENSSSCG00000040226	RF02271	misc_RNA	1
rs80971411	ENSSSCG00000022233	GAD1	protein_coding	1
rs80965573	ENSSSCG00000015944	TLK1	protein_coding	1
rs80889278	ENSSSCG00000015945	METTL8	protein_coding	1
rs81000506	ENSSSCG00000015947	DCAF17	protein_coding	1
rs324757457	ENSSSCG00000015949	SLC25A12	protein_coding	1
rs81453682	ENSSSCG00000015952_ENSSSCG00000015949	SLC25A12_HAT1	protein_coding	1
rs81453667	ENSSSCG00000015951	METAP1D	protein_coding	1
rs81453662	ENSSSCG00000015953	DLX1	protein_coding	1
rs81453685	ENSSSCG00000015954	DLX2	protein_coding	1
rs80859290	ENSSSCG00000015955	ITGA6	protein_coding	1
rs81284216	ENSSSCG00000015958	ENSSSCG00000015958	protein_coding	1
rs81454748	ENSSSCG00000016203	CFAP65	protein_coding	1
rs80850741	ENSSSCG00000016220	DNPEP	protein_coding	1
rs80867391	ENSSSCG00000025038_ENSSSCG00000016290	EFHD1_KCNJ13	protein_coding	1
rs80843127	ENSSSCG00000016321	IQCA1	protein_coding	1
rs81457382	ENSSSCG00000016855	FYB1	protein_coding	1
rs81457629	ENSSSCG00000016859	C7	protein_coding	1
rs335100185	ENSSSCG00000006968	LONRF1	protein_coding	1
rs80979466	ENSSSCG00000007061	PAK5	protein_coding	1
rs80997720	ENSSSCG00000031754_ENSSSCG00000007078	SEL1L2_ENSSSCG00000031754	protein_coding	1
rs80916143	ENSSSCG00000007108	KIZ	protein_coding	1
rs81466926	ENSSSCG00000031118	PREX1	protein_coding	1
rs81466967	ENSSSCG00000007460	ARFGEF2	protein_coding	1
rs80814483	ENSSSCG00000007462	KCNB1	protein_coding	1
rs81468613	ENSSSCG00000016416_ENSSSCG00000016417	SHH_RBM33	protein_coding	1
rs81471875	ENSSSCG00000016423	DPP6	protein_coding	1
rs81468943	ENSSSCG00000016498	MKRN1	protein_coding	1
rs81469937	ENSSSCG00000016688	CPVL	protein_coding	1

## Sheet: TF
Gene_Ensembl	Symbol	TFs	Interactions
ENSSSCG00000027594	USP16	TF	226
ENSSSCG00000035537	RUNX1	TF	223
ENSSSCG00000005232	SMARCA2	TF	221
ENSSSCG00000032686	RUNX3	TF	209
ENSSSCG00000033528	BPTF	TF	208	Bromodomain PHD Finger Transcription Factor
ENSSSCG00000013316	WT1	TF	208	Wilms Tumor 1
ENSSSCG00000005279	FOXB2	TF	205
ENSSSCG00000034156	GTF2F2	TF	203	General Transcription Factor IIF Subunit 2
ENSSSCG00000013021	SF1	TF	198	Splicing Factor 1
ENSSSCG00000012939	BRMS1	TF	197
ENSSSCG00000006203	COPS5	TF	194	COP9 Signalosome Subunit 5
ENSSSCG00000005268	RORB	TF	193
ENSSSCG00000038138	TFEC	TF	193
ENSSSCG00000013320	PAX6	TF	186
ENSSSCG00000021885	MDFIC	TF	175
ENSSSCG00000027211	EPC2	TF	174
ENSSSCG00000023974	PHF21A	TF	174
ENSSSCG00000037404	DRGX	TF	168
ENSSSCG00000034879	MAML2	TF	160
ENSSSCG00000022705	SALL2	TF	157
ENSSSCG00000024777	HDAC4	TF	152	Histone Deacetylase 4
ENSSSCG00000015953	DLX1	TF	147
ENSSSCG00000015954	DLX2	TF	147
ENSSSCG00000002127	CHD8	TF	143
ENSSSCG00000009787	CCDC62	TF	141
ENSSSCG00000013629	SMARCA4	TF	139
ENSSSCG00000010638	TCF7L2	TF	137
ENSSSCG00000010570	KCNIP2	TF	136
ENSSSCG00000010556	PAX2	TF	134
ENSSSCG00000007849	CRYM	TF	131
ENSSSCG00000029227	LDB2	TF	131
ENSSSCG00000039171	MKL2	TF	131
ENSSSCG00000010586	SUFU	TF	131
ENSSSCG00000011594	NR2C2	TF	130
ENSSSCG00000033497	RERE	TF	130
ENSSSCG00000015961	CDCA7	TF	122
ENSSSCG00000002429	FOXN3	TF	121
ENSSSCG00000030095	ZBTB16	TF	121
ENSSSCG00000015536	LHX4	TF	120
ENSSSCG00000016691	JAZF1	TF	119
ENSSSCG00000005737	GFI1B	TF	118
ENSSSCG00000003539	GRHL3	TF	118
ENSSSCG00000025777	ESR1	TF	115	Estrogen Receptor 1
ENSSSCG00000027675	FOXP1	TF	114
ENSSSCG00000010493	PDLIM1	TF	113
ENSSSCG00000038993	HOXC4	TF	110
ENSSSCG00000016590	SND1	TF	110
ENSSSCG00000010911	ZNF281	TF	97
ENSSSCG00000017732	ZNF207	TF	96
ENSSSCG00000000279	HOXC13	TF	94
ENSSSCG00000032110	GTF3C5	TF	93
ENSSSCG00000001710	RUNX2	TF	93
ENSSSCG00000004064	ARID1B	TF	89
ENSSSCG00000025117	ATN1	TF	83
ENSSSCG00000037766	NR3C2	TF	83
ENSSSCG00000000160	PRDM4	TF	72
ENSSSCG00000014401	NR3C1	TF	69
ENSSSCG00000022387	TBPL1	TF	68
ENSSSCG00000030396	SETD7	TF	61
ENSSSCG00000005706	ABL1	TF	48
ENSSSCG00000001639	TRERF1	TF	45
ENSSSCG00000024152	ETV6	TF	38
ENSSSCG00000014628	APBB1	TF
ENSSSCG00000024253	CTCF	TF
ENSSSCG00000009015	GATB	TF
ENSSSCG00000000281	HOXC12	TF
ENSSSCG00000018053	MED9	TF
ENSSSCG00000005703	PRDM12	TF
ENSSSCG00000024019	GTF2H5	TF
