# Supplementary material for: Integrating genome-wide co-association and gene expression to identify putative regulators and predictors of feed efficiency in pigs
Source: Genet Sel Evol. 2019 Sep 2;51:48. doi: 10.1186/s12711-019-0490-6 (PMC6721172; doi:10.1186/s12711-019-0490-6)
Supplement: Supplementary file 3 — Additional file 3: Table S2. Description of genes identified as differentially expressed between the high and low feed efficiency groups (HFE and LFE). [file 12711_2019_490_MOESM3_ESM.xls]

## Sheet: Full1
Gene	Gene_Symbol	logFC	P-value	FDR
ENSSSCG00000010814	ESRRG	2.30314	8.17883e-08	8.18701e-05
ENSSSCG00000018462	RF00571	2.13601	1.48644e-06	0.000218181
ENSSSCG00000027516	CIR1	2.06681	8.95941e-06	0.000427065
ENSSSCG00000003830	MYSM1	2.01622	2.10164e-08	2.45436e-05
ENSSSCG00000026837	RF00087	2.01606	2.72513e-06	0.00025044
ENSSSCG00000011727	PTX3	2.01382	0.00069568	0.00524321
ENSSSCG00000037066	GADD45A	1.98942	2.27025e-05	0.000644469
ENSSSCG00000034530		1.98031	5.97411e-07	0.000130814
ENSSSCG00000011951	NFKBIZ	1.96959	2.14203e-06	0.000239138
ENSSSCG00000006202	CSPP1	1.96024	2.56768e-05	0.000694662
ENSSSCG00000040151	SMIM3	1.85664	7.43535e-07	0.000148856
ENSSSCG00000034449	RSRP1	1.77245	2.14665e-06	0.000239138
ENSSSCG00000004847	MPHOSPH10	1.76883	2.97311e-07	0.000102779
ENSSSCG00000016095	CLK1	1.76321	1.30621e-07	8.19875e-05
ENSSSCG00000003768		1.76054	7.30674e-06	0.000379807
ENSSSCG00000017795	NSRP1	1.75076	1.1738e-05	0.00048812
ENSSSCG00000037614	RF01957	1.74719	5.61986e-05	0.00108864
ENSSSCG00000019135	RF00278	1.72512	1.69544e-07	8.19875e-05
ENSSSCG00000036049	PEG10	1.71582	3.86323e-09	1.9694e-05
ENSSSCG00000006120	OTUD6B	1.69646	1.22996e-05	0.000491875
ENSSSCG00000037509		1.68265	3.7023e-05	0.000845017
ENSSSCG00000022492	AMPD3	1.68105	0.000261613	0.00274009
ENSSSCG00000004602	TEX9	1.67092	1.4078e-05	0.00050329
ENSSSCG00000035505	YTHDC1	1.66147	2.29995e-07	8.95321e-05
ENSSSCG00000038633		1.65392	1.4614e-05	0.000517171
ENSSSCG00000032953	MRLN	1.64398	1.59995e-05	0.000543933
ENSSSCG00000019323	RF00396	1.63452	3.58633e-06	0.000271667
ENSSSCG00000019977	RF00421	1.59705	1.16503e-05	0.00048812
ENSSSCG00000008180	EIF5B	1.59375	5.78214e-06	0.000329394
ENSSSCG00000025240	DDIT4L	1.58312	1.24108e-05	0.000491875
ENSSSCG00000037869		1.58166	5.66514e-06	0.000329394
ENSSSCG00000006869	TRMT13	1.56803	1.72987e-06	0.000232669
ENSSSCG00000012617	UPF3B	1.54571	2.01864e-06	0.000239138
ENSSSCG00000008072	ASPN	1.53614	3.12109e-05	0.000786843
ENSSSCG00000004997	PRPF39	1.5295	5.71039e-06	0.000329394
ENSSSCG00000016863	OXCT1	1.52788	1.27289e-05	0.000491875
ENSSSCG00000007077	ESF1	1.52336	2.36398e-06	0.000239138
ENSSSCG00000016827	BRIX1	1.51975	1.84012e-05	0.000573054
ENSSSCG00000038603		1.51474	4.295e-06	0.000297971
ENSSSCG00000008959	CXCL2	1.50028	0.00175121	0.0098402
ENSSSCG00000012037	PAXBP1	1.50015	9.93284e-08	8.19875e-05
ENSSSCG00000001695	VEGFA	1.49272	5.74198e-07	0.000130814
ENSSSCG00000013784	DNAJB1	1.49034	0.000788932	0.00569315
ENSSSCG00000004973	UACA	1.48842	0.000102655	0.00155357
ENSSSCG00000014114	TENT2	1.46906	7.54909e-06	0.000383308
ENSSSCG00000009334	HSPH1	1.46187	1.66697e-05	0.000548379
ENSSSCG00000010467	BTAF1	1.45609	1.75512e-07	8.19875e-05
ENSSSCG00000032367	CEBPD	1.43184	0.000139784	0.00182024
ENSSSCG00000000925	C12orf29	1.42378	3.41793e-05	0.000824547
ENSSSCG00000017688	GGNBP2	1.41676	1.2581e-08	2.45436e-05
ENSSSCG00000016062	NABP1	1.41206	9.08828e-06	0.000427091
ENSSSCG00000009119	LARP7	1.40684	9.72938e-05	0.00150494
ENSSSCG00000011684	U2SURP	1.40285	6.41001e-06	0.000348178
ENSSSCG00000038253	ZNF326	1.39825	1.69199e-05	0.00055143
ENSSSCG00000031598	CDADC1	1.3903	0.000107213	0.00157824
ENSSSCG00000008971	USO1	1.38488	9.15255e-07	0.00016789
ENSSSCG00000005368	XPA	1.38471	1.03974e-05	0.000461104
ENSSSCG00000037241	RGS2	1.38081	0.00256839	0.0128732
ENSSSCG00000037594	PNISR	1.37401	1.71173e-05	0.000552724
ENSSSCG00000032583	SRSF5	1.37258	0.00520664	0.0213119
ENSSSCG00000027628	IL6R	1.3612	1.86334e-08	2.45436e-05
ENSSSCG00000003700	ESCO1	1.35113	1.65064e-05	0.000548379
ENSSSCG00000007470	RIPOR3	1.35089	3.25863e-07	0.000103787
ENSSSCG00000028201	CWF19L2	1.34863	3.35528e-05	0.000817383
ENSSSCG00000005047	CDKN3	1.34828	0.000161246	0.00199621
ENSSSCG00000012173	SAT1	1.34765	0.000109744	0.00160204
ENSSSCG00000004220	TRMT11	1.33759	7.51029e-06	0.000383308
ENSSSCG00000006127	NBN	1.33664	1.46912e-05	0.000517291
ENSSSCG00000014151	CETN3	1.33073	6.97041e-05	0.00122718
ENSSSCG00000032726	SREK1	1.32927	1.23356e-05	0.000491875
ENSSSCG00000031261	RHOQ	1.31225	1.13199e-05	0.000483651
ENSSSCG00000036350	HNRNPA2B1	1.31118	3.21824e-06	0.000259198
ENSSSCG00000033811	CBFB	1.30833	1.10781e-05	0.000479161
ENSSSCG00000006252	TMEM68	1.30499	7.95541e-07	0.000154843
ENSSSCG00000015423	DNAJC2	1.30069	1.73995e-05	0.000556414
ENSSSCG00000029275	PPARGC1A	1.29787	0.00023291	0.00255
ENSSSCG00000012494	TIMM8A	1.29743	2.33316e-06	0.000239138
ENSSSCG00000014280		1.29508	1.82754e-06	0.000232669
ENSSSCG00000011407	RASSF1	1.29381	8.25188e-06	0.000402836
ENSSSCG00000029198	CUL5	1.29327	2.08124e-05	0.000612742
ENSSSCG00000000570	C2CD5	1.26987	1.78415e-06	0.000232669
ENSSSCG00000015697		1.26619	1.91655e-05	0.000578849
ENSSSCG00000000509	ZFC3H1	1.26515	2.03977e-05	0.000605621
ENSSSCG00000033377	FOPNL	1.25854	0.000342835	0.00325067
ENSSSCG00000005060	KTN1	1.25157	3.23525e-05	0.000798219
ENSSSCG00000004233	SMPDL3A	1.25052	0.00193512	0.0105546
ENSSSCG00000032494	TIMM21	1.24977	2.30538e-06	0.000239138
ENSSSCG00000008890	TMA16	1.24932	1.2512e-05	0.000491875
ENSSSCG00000016942	CWC27	1.24879	4.50626e-05	0.000948209
ENSSSCG00000008858	KLHL2	1.24698	1.627e-05	0.000545473
ENSSSCG00000027857	DMXL1	1.24209	2.42312e-06	0.000239138
ENSSSCG00000011332	SETD2	1.24073	3.65001e-07	0.000111198
ENSSSCG00000037482		1.23784	4.47987e-07	0.000121761
ENSSSCG00000016853	RICTOR	1.23198	3.46626e-05	0.000824547
ENSSSCG00000003461	RSC1A1	1.22886	2.39489e-06	0.000239138
ENSSSCG00000011243	GOLGA4	1.22843	0.000326364	0.00315426
ENSSSCG00000000512	TBC1D15	1.22061	5.82788e-07	0.000130814
ENSSSCG00000029608	SEC62	1.21969	8.66604e-05	0.00139868
ENSSSCG00000010219	ARID5B	1.21823	0.000336761	0.00321045
ENSSSCG00000016032	TFPI	1.2082	0.00067101	0.00511067
ENSSSCG00000020702	SENP6	1.20699	6.16033e-05	0.00115108
ENSSSCG00000028925	CEP95	1.2061	8.11036e-05	0.00134667
ENSSSCG00000003354	CCNL2	1.20301	5.20686e-06	0.000318709
ENSSSCG00000000927	TMTC3	1.20112	3.30212e-05	0.000809019
ENSSSCG00000010243	CCAR1	1.20076	2.30093e-06	0.000239138
ENSSSCG00000010156	ARID4B	1.19551	1.12736e-05	0.000483651
ENSSSCG00000022828	PNN	1.19354	2.18605e-06	0.000239138
ENSSSCG00000023829	CCP110	1.18919	2.50826e-05	0.000683868
ENSSSCG00000022447	F3	1.18503	0.000813162	0.00575538
ENSSSCG00000010625	SMC3	1.17722	1.22041e-05	0.000491875
ENSSSCG00000017288	FTSJ3	1.17315	1.85949e-06	0.000232669
ENSSSCG00000009791	RSRC2	1.16867	0.000289292	0.00290411
ENSSSCG00000017732	ZNF207	1.1625	2.96653e-06	0.00025044
ENSSSCG00000004130		1.15847	1.00712e-05	0.000461104
ENSSSCG00000014082	POLK	1.15791	4.21146e-05	0.00090799
ENSSSCG00000015938	SSB	1.15707	2.38841e-05	0.000661486
ENSSSCG00000017735	RHOT1	1.15659	1.25397e-06	0.000204339
ENSSSCG00000011101	ITGB1	1.15643	5.86955e-07	0.000130814
ENSSSCG00000034607	OGN	1.15204	0.000409255	0.00364796
ENSSSCG00000030247	EPM2AIP1	1.1491	3.69339e-05	0.000845017
ENSSSCG00000004324	LYRM2	1.14873	1.02871e-05	0.000461104
ENSSSCG00000004190	STX7	1.14652	1.69121e-05	0.00055143
ENSSSCG00000016075	SF3B1	1.14208	4.26872e-05	0.000911918
ENSSSCG00000016453	TCAF1	1.1402	0.000103064	0.0015564
ENSSSCG00000004207		1.13853	2.22462e-07	8.95321e-05
ENSSSCG00000036688	ZNF354A	1.13823	3.36802e-06	0.000262219
ENSSSCG00000010171	TSNAX	1.13643	8.27862e-06	0.000402836
ENSSSCG00000005219	CDC37L1	1.13316	7.83795e-05	0.00132695
ENSSSCG00000022661	FCHO2	1.13175	1.30199e-05	0.000491875
ENSSSCG00000018612	RF00574	1.13066	0.000101146	0.00154071
ENSSSCG00000004304	SLC35A1	1.13052	0.00011759	0.00166119
ENSSSCG00000014907	CREBZF	1.13043	3.20174e-05	0.000798219
ENSSSCG00000014022	HNRNPH1	1.12822	1.02449e-05	0.000461104
ENSSSCG00000016792	RETREG1	1.12643	0.000164051	0.00201667
ENSSSCG00000007830	RBBP6	1.12392	1.7132e-08	2.45436e-05
ENSSSCG00000030477	RF00420	1.12073	6.55262e-05	0.00118192
ENSSSCG00000003511	HP1BP3	1.11709	1.57415e-07	8.19875e-05
ENSSSCG00000021966	TOPBP1	1.11438	4.10459e-06	0.000290095
ENSSSCG00000016646	IFRD1	1.11298	0.00104115	0.00685006
ENSSSCG00000028420	EIF4E	1.10894	0.00090409	0.00621074
ENSSSCG00000006172	PI15	1.10496	1.59102e-07	8.19875e-05
ENSSSCG00000031103	TBK1	1.10378	1.73531e-06	0.000232669
ENSSSCG00000003791	SRSF11	1.10158	2.81814e-06	0.00025044
ENSSSCG00000007878	PARN	1.09568	7.216e-07	0.000148713
ENSSSCG00000015455	CUL1	1.09487	4.14007e-06	0.000290095
ENSSSCG00000037630	RF00045	1.09158	8.30371e-05	0.00136616
ENSSSCG00000011290		1.08516	1.37231e-06	0.000209039
ENSSSCG00000015867		1.08292	0.000197259	0.00227709
ENSSSCG00000010198	BMS1	1.08265	2.57129e-06	0.000249318
ENSSSCG00000005227	PUM3	1.08218	3.67109e-05	0.000845017
ENSSSCG00000023775	TFB2M	1.07814	3.82216e-06	0.000278978
ENSSSCG00000006504	KHDC4	1.07598	2.62679e-05	0.000705208
ENSSSCG00000008921	CENPC	1.0756	2.33178e-05	0.000656177
ENSSSCG00000027846	RRP15	1.07511	0.00010843	0.00158615
ENSSSCG00000033524	KRR1	1.07414	1.32706e-05	0.000491875
ENSSSCG00000006079	RIDA	1.07144	2.27627e-07	8.95321e-05
ENSSSCG00000014239	CEP120	1.07128	3.11699e-06	0.00025695
ENSSSCG00000031612	ZNF570	1.07058	1.72606e-05	0.000554793
ENSSSCG00000016100		1.07012	4.53256e-06	0.000304391
ENSSSCG00000014868	EMSY	1.06975	4.1203e-05	0.000899673
ENSSSCG00000030486	TBC1D23	1.06876	5.18384e-05	0.00103955
ENSSSCG00000004163	BCLAF1	1.06843	0.000143061	0.00184214
ENSSSCG00000037845	YEATS4	1.06697	6.576e-05	0.00118192
ENSSSCG00000033095	KIN	1.06545	1.01377e-05	0.000461104
ENSSSCG00000014147	CCNH	1.06466	1.06465e-05	0.00046625
ENSSSCG00000016711		1.06123	0.000159824	0.0019821
ENSSSCG00000035259	PHF3	1.05679	1.261e-07	8.19875e-05
ENSSSCG00000027013		1.05674	4.75278e-05	0.000980085
ENSSSCG00000006220	ARMC1	1.05272	9.58413e-07	0.00016789
ENSSSCG00000040286	CYLD	1.0526	6.64603e-05	0.00118798
ENSSSCG00000038506		1.0504	0.000418523	0.00370309
ENSSSCG00000010212		1.04559	1.62369e-06	0.000227544
ENSSSCG00000023643		1.04481	2.77149e-06	0.00025044
ENSSSCG00000002274	HSPA2	1.04474	0.000101117	0.00154071
ENSSSCG00000008261	HK2	1.04099	0.000235004	0.00256491
ENSSSCG00000004383	OSTM1	1.03976	3.22946e-05	0.000798219
ENSSSCG00000039004		1.03895	0.000152607	0.001929
ENSSSCG00000015334	PDK4	1.03802	0.00285338	0.0138789
ENSSSCG00000038042	MRPS18C	1.03647	1.29263e-05	0.000491875
ENSSSCG00000011741	GOLIM4	1.03611	1.48044e-05	0.000518671
ENSSSCG00000015386	FAM126A	1.03605	2.66844e-06	0.000250003
ENSSSCG00000017752	WSB1	1.03347	0.000118881	0.00166933
ENSSSCG00000008629	ROCK2	1.02829	0.0116117	0.0380915
ENSSSCG00000011474	PXK	1.02823	4.10147e-05	0.000899673
ENSSSCG00000001835	ABHD2	1.02439	0.000133654	0.00177706
ENSSSCG00000020462	RF00231	1.02392	3.53495e-05	0.000833987
ENSSSCG00000008878	PPID	1.0207	4.18048e-05	0.000904092
ENSSSCG00000023784	SEMA3C	1.0202	9.44817e-05	0.0014898
ENSSSCG00000027738	LRRFIP2	1.01887	0.00607662	0.0239881
ENSSSCG00000015931	BBS5	1.01853	0.000554842	0.00448295
ENSSSCG00000009369	COG6	1.01596	6.5784e-05	0.00118192
ENSSSCG00000009536	ARGLU1	1.01447	1.87474e-05	0.000573165
ENSSSCG00000025682	ACTR6	1.0113	0.000428548	0.00375825
ENSSSCG00000040138		1.00901	9.07189e-06	0.000427091
ENSSSCG00000008529	YPEL5	1.0069	1.33397e-05	0.000491875
ENSSSCG00000014148	TMEM161B	1.00644	3.3299e-06	0.000262164
ENSSSCG00000003849		1.00533	1.38776e-05	0.000501239
ENSSSCG00000017273	PSMD12	1.00489	2.59743e-06	0.000249318
ENSSSCG00000017555		0.999858	1.84451e-06	0.000232669
ENSSSCG00000018045	ULK2	0.999644	4.4636e-07	0.000121761
ENSSSCG00000039338	SUGT1	0.999163	4.67987e-06	0.000304391
ENSSSCG00000012576	CHRDL1	0.998819	0.000228252	0.00252133
ENSSSCG00000011689	PLOD2	0.997888	1.60688e-05	0.000543933
ENSSSCG00000014946	CEP295	0.997814	2.40899e-06	0.000239138
ENSSSCG00000030118	SAP30	0.997673	0.000152967	0.001929
ENSSSCG00000004217	RNF146	0.993518	5.09245e-06	0.000318709
ENSSSCG00000008954		0.993467	0.000390375	0.00353048
ENSSSCG00000022161	ZNF251	0.993357	5.89485e-05	0.00112548
ENSSSCG00000004934	DPP8	0.993266	5.02566e-06	0.000318709
ENSSSCG00000027594	USP16	0.993107	0.00018513	0.00218753
ENSSSCG00000031479		0.990918	6.92329e-06	0.000367511
ENSSSCG00000030610	FNBP4	0.986632	3.64445e-06	0.000271667
ENSSSCG00000000645	GABARAPL1	0.98556	1.75889e-05	0.000556414
ENSSSCG00000031580		0.985071	7.95587e-05	0.00133321
ENSSSCG00000015327	CASD1	0.985053	0.000242468	0.0026138
ENSSSCG00000037053	AK6	0.984071	0.000757328	0.00553924
ENSSSCG00000038735	SNAP23	0.98243	4.24381e-05	0.000909368
ENSSSCG00000001002	PRPF4B	0.979696	3.0803e-07	0.000102779
ENSSSCG00000003512	EIF4G3	0.97929	1.33412e-05	0.000491875
ENSSSCG00000034066		0.979008	0.000201842	0.00232234
ENSSSCG00000009568		0.978945	4.10826e-06	0.000290095
ENSSSCG00000016960	RAD17	0.978059	6.24159e-06	0.000347102
ENSSSCG00000002724	PDPR	0.975425	1.76287e-05	0.000556414
ENSSSCG00000026622	EAF1	0.974592	8.75851e-07	0.000165867
ENSSSCG00000009851		0.973576	3.57263e-05	0.000837238
ENSSSCG00000021802	ABHD17B	0.973369	3.76023e-05	0.000849933
ENSSSCG00000004592	SLTM	0.973181	3.12177e-05	0.000786843
ENSSSCG00000006981	MICU3	0.972529	0.000105532	0.00156335
ENSSSCG00000010239	RUFY2	0.969738	0.0029408	0.0141332
ENSSSCG00000004460	IBTK	0.968964	5.27619e-06	0.000318709
ENSSSCG00000008569	HADHB	0.968553	4.40144e-06	0.000302362
ENSSSCG00000003787	ZRANB2	0.96824	0.000240926	0.00260119
ENSSSCG00000011720	MBNL1	0.967914	1.25077e-05	0.000491875
ENSSSCG00000008138	GCC2	0.967679	6.63486e-05	0.00118798
ENSSSCG00000035196	BTBD8	0.966838	2.14465e-05	0.000620973
ENSSSCG00000011831	APOD	0.966394	1.34388e-06	0.000209039
ENSSSCG00000025912	URI1	0.966151	3.48317e-05	0.000824547
ENSSSCG00000016026	ZC3H15	0.965615	0.000139544	0.00182024
ENSSSCG00000006703		0.962939	6.41395e-05	0.00116993
ENSSSCG00000004799	ZNF770	0.961913	0.00410932	0.017929
ENSSSCG00000014934	CHORDC1	0.961434	0.000589671	0.00468461
ENSSSCG00000033041		0.959482	6.11287e-05	0.00114526
ENSSSCG00000015917	XIRP2	0.95586	4.36921e-05	0.000927401
ENSSSCG00000026947	GMPR2	0.955563	7.66248e-06	0.000386266
ENSSSCG00000035648	MANEA	0.955421	0.000817821	0.00578251
ENSSSCG00000010238	HNRNPH3	0.953768	6.39961e-05	0.00116993
ENSSSCG00000014432	GRPEL2	0.953235	5.62125e-09	1.9694e-05
ENSSSCG00000026430		0.952482	4.99172e-05	0.00101383
ENSSSCG00000012623	SLC25A5	0.951499	1.59391e-05	0.000543933
ENSSSCG00000029760		0.948107	2.92829e-06	0.00025044
ENSSSCG00000011166	ZMYND11	0.945329	6.576e-05	0.00118192
ENSSSCG00000014244	PHAX	0.944789	0.000357313	0.0033479
ENSSSCG00000037655		0.943533	4.96126e-06	0.000318709
ENSSSCG00000015570	IVNS1ABP	0.940883	0.000666095	0.00508423
ENSSSCG00000004652	COPS2	0.940641	0.000679499	0.00515218
ENSSSCG00000011510	TMF1	0.93985	4.03813e-05	0.000889785
ENSSSCG00000014094		0.93966	0.000158273	0.00196702
ENSSSCG00000012247	ATP6AP2	0.939486	6.69161e-06	0.000357924
ENSSSCG00000016008	CWC22	0.936696	0.000270199	0.0027886
ENSSSCG00000025298	TWISTNB	0.936658	0.000139609	0.00182024
ENSSSCG00000004339	UFL1	0.935762	0.00166808	0.00950264
ENSSSCG00000001025	DSP	0.935105	1.15134e-05	0.00048812
ENSSSCG00000014579	TMEM41B	0.934238	2.3716e-05	0.000661486
ENSSSCG00000037508	GSN	0.933771	0.000518232	0.00426396
ENSSSCG00000003760	TTLL7	0.933287	0.00249311	0.0126041
ENSSSCG00000007237	PDRG1	0.933274	5.34305e-05	0.00105165
ENSSSCG00000002458	TMEM251	0.932368	0.000369827	0.00342775
ENSSSCG00000037549	GCLM	0.931742	3.8998e-05	0.000862015
ENSSSCG00000006163	PKIA	0.930503	2.57915e-05	0.000695082
ENSSSCG00000039397	ETNK1	0.928397	3.16577e-05	0.000795073
ENSSSCG00000006984		0.928293	0.000258932	0.00272832
ENSSSCG00000011746	SKIL	0.927475	0.000340504	0.00323579
ENSSSCG00000023298	SRXN1	0.926477	0.000183329	0.00217727
ENSSSCG00000014372	IK	0.925998	6.36859e-07	0.000135226
ENSSSCG00000025355	ZNF146	0.925864	0.000599226	0.00471341
ENSSSCG00000031631	GNL2	0.925105	3.08922e-05	0.000786843
ENSSSCG00000021325		0.923715	1.66145e-05	0.000548379
ENSSSCG00000036509	RWDD3	0.922772	0.000870772	0.00604708
ENSSSCG00000037481	SYF2	0.919158	0.000209989	0.00240031
ENSSSCG00000007554	ZFAND2A	0.919097	0.000360252	0.00336123
ENSSSCG00000011953	ZBTB11	0.918547	2.92837e-05	0.000759967
ENSSSCG00000014197	SLC25A46	0.918365	7.28601e-05	0.00126998
ENSSSCG00000004999	MIS18BP1	0.918195	0.000919139	0.00628332
ENSSSCG00000024761	SNX13	0.916756	0.000101947	0.0015462
ENSSSCG00000022222	MTX2	0.916609	0.000721374	0.00538877
ENSSSCG00000012653	ZDHHC9	0.916493	0.000127224	0.00172429
ENSSSCG00000035098	MED4	0.91487	3.47914e-05	0.000824547
ENSSSCG00000030677	GART	0.914531	3.1107e-05	0.000786843
ENSSSCG00000012123	RAB9A	0.913636	1.23425e-06	0.000204339
ENSSSCG00000011297	ABHD5	0.911916	4.22583e-05	0.000908293
ENSSSCG00000035824	PBRM1	0.910549	1.07471e-05	0.000467734
ENSSSCG00000029602	WDR37	0.910333	1.22937e-06	0.000204339
ENSSSCG00000027176	SACM1L	0.910333	0.000121771	0.0016833
ENSSSCG00000037646	DNAJA4	0.910119	0.00448464	0.0191003
ENSSSCG00000029160		0.908278	0.000828139	0.00583322
ENSSSCG00000023126		0.906501	8.02029e-05	0.00133805
ENSSSCG00000034163	PLN	0.905412	0.00501027	0.0206633
ENSSSCG00000015789	SNX25	0.905004	0.000484587	0.00408843
ENSSSCG00000012649	SMARCA1	0.904907	0.000993354	0.00662267
ENSSSCG00000004610	CCPG1	0.904497	8.97067e-05	0.00142534
ENSSSCG00000040751	DDIT3	0.90375	0.000317843	0.0031002
ENSSSCG00000011314	LZTFL1	0.902355	2.91667e-06	0.00025044
ENSSSCG00000015566	EDEM3	0.900902	3.93077e-06	0.000283947
ENSSSCG00000010247	DDX21	0.899577	0.000122119	0.00168442
ENSSSCG00000006280	GORAB	0.89764	0.000318117	0.0031002
ENSSSCG00000026617	EIF2S2	0.896814	0.000181306	0.00216794
ENSSSCG00000014999	KBTBD3	0.895132	0.000206695	0.00236652
ENSSSCG00000024201	FAM208A	0.894723	0.000326957	0.00315563
ENSSSCG00000021893	ROCK1	0.89397	1.38042e-05	0.000501172
ENSSSCG00000031450		0.893099	0.00055181	0.00446998
ENSSSCG00000015712	DDX18	0.892926	1.277e-05	0.000491875
ENSSSCG00000007465	B4GALT5	0.892812	3.60188e-05	0.00084128
ENSSSCG00000031503	PRRX1	0.892108	2.49557e-05	0.000683065
ENSSSCG00000015013	RDX	0.891088	0.000348794	0.00328053
ENSSSCG00000005038	PSMC6	0.889431	0.000146267	0.00187024
ENSSSCG00000024748	THUMPD1	0.888327	9.7233e-05	0.00150494
ENSSSCG00000010597	TAF5	0.888043	8.13752e-05	0.00134798
ENSSSCG00000032408	CASP7	0.886419	0.00152931	0.0089457
ENSSSCG00000025107		0.885836	3.81919e-05	0.000857685
ENSSSCG00000014376	HARS2	0.885298	8.46142e-05	0.00138851
ENSSSCG00000008440		0.884831	0.000131072	0.00175606
ENSSSCG00000011233	DYNC1LI1	0.884588	3.35959e-05	0.000817383
ENSSSCG00000030197	CD2AP	0.884432	1.31425e-05	0.000491875
ENSSSCG00000007618	ZNF789	0.883004	1.29527e-05	0.000491875
ENSSSCG00000021205	STK26	0.8828	0.00145655	0.008686
ENSSSCG00000039182	C11orf96	0.88233	0.00263987	0.0131188
ENSSSCG00000008385	PUS10	0.879862	0.000167496	0.00203541
ENSSSCG00000003776	ACADM	0.878029	3.87177e-05	0.000861254
ENSSSCG00000006911	TGFBR3	0.87702	2.23289e-05	0.000638605
ENSSSCG00000016714	CYCS	0.875954	4.5835e-06	0.000304391
ENSSSCG00000039867	UCK2	0.875396	0.00150478	0.00886798
ENSSSCG00000007355	TOP1	0.874213	1.31545e-06	0.000209039
ENSSSCG00000009886	TRAFD1	0.872472	0.00442173	0.0189383
ENSSSCG00000003648	RRAGC	0.870254	2.82818e-07	0.000102779
ENSSSCG00000010226	JMJD1C	0.869822	0.000282356	0.00286478
ENSSSCG00000006029	NUDCD1	0.867958	8.50518e-05	0.00138918
ENSSSCG00000015391	CROT	0.867921	5.62422e-05	0.00108864
ENSSSCG00000040571	SMIM20	0.86674	0.00029724	0.00295427
ENSSSCG00000026761	CCT8	0.865401	2.2047e-05	0.000633129
ENSSSCG00000010679	EIF3A	0.864766	1.49461e-06	0.000218181
ENSSSCG00000012452	SH3BGRL	0.864611	0.00286142	0.0138946
ENSSSCG00000001612		0.863711	5.42737e-05	0.00105932
ENSSSCG00000008624	LPIN1	0.862971	6.71772e-05	0.0011947
ENSSSCG00000008614	SMC6	0.862647	7.72102e-05	0.00131663
ENSSSCG00000038410	CPEB2	0.862627	0.00148688	0.00881743
ENSSSCG00000014121	ZFYVE16	0.861326	1.65921e-05	0.000548379
ENSSSCG00000028902	RB1CC1	0.861051	1.56843e-05	0.000538726
ENSSSCG00000025653	THOC1	0.86092	8.64983e-05	0.00139868
ENSSSCG00000006481	GPATCH4	0.856534	0.00018264	0.00217646
ENSSSCG00000008518	SLC30A6	0.855403	6.04805e-06	0.000339029
ENSSSCG00000010674		0.854607	5.52475e-05	0.00107533
ENSSSCG00000029385	LIAS	0.853348	0.000104983	0.00156225
ENSSSCG00000038987	CCDC59	0.852531	0.000185694	0.00218774
ENSSSCG00000028549	ECM2	0.852424	0.000686681	0.00519609
ENSSSCG00000032320	TCIM	0.85124	0.000695902	0.00524321
ENSSSCG00000034709		0.849206	1.17728e-05	0.00048812
ENSSSCG00000009534	BIVM	0.848764	5.23196e-06	0.000318709
ENSSSCG00000009793	CLIP1	0.848059	0.000945228	0.00641784
ENSSSCG00000015889	TANK	0.846832	0.000176857	0.00212563
ENSSSCG00000037985	C6orf203	0.846265	1.98384e-05	0.000594049
ENSSSCG00000035992	UBL3	0.846008	5.27039e-06	0.000318709
ENSSSCG00000015577	ODR4	0.844817	3.29194e-05	0.000809019
ENSSSCG00000023445	AVL9	0.844325	9.38036e-07	0.00016789
ENSSSCG00000010456	PANK1	0.84314	3.89705e-05	0.000862015
ENSSSCG00000003772		0.841351	5.7354e-06	0.000329394
ENSSSCG00000008974		0.841166	0.00011809	0.0016649
ENSSSCG00000030467	PHC3	0.840936	5.93588e-05	0.00112995
ENSSSCG00000008298	DUSP11	0.840626	1.16747e-05	0.00048812
ENSSSCG00000011683	PCOLCE2	0.839752	0.0015006	0.00886108
ENSSSCG00000013315		0.839065	2.34662e-05	0.000657711
ENSSSCG00000004394	RPF2	0.833822	3.74112e-05	0.000849933
ENSSSCG00000032046	ERCC5	0.833404	2.74412e-05	0.000725045
ENSSSCG00000022952	NMD3	0.832852	0.000606025	0.0047446
ENSSSCG00000016077	HSPD1	0.832018	4.45233e-06	0.000302888
ENSSSCG00000016067	STK17B	0.83159	0.000213606	0.0024219
ENSSSCG00000030131		0.831331	0.000186551	0.00219164
ENSSSCG00000011197	OXNAD1	0.827109	1.96405e-05	0.000590649
ENSSSCG00000008591	ATAD2B	0.826931	0.000128852	0.00173628
ENSSSCG00000015443	DLD	0.82625	5.72456e-07	0.000130814
ENSSSCG00000000064	ACO2	0.825849	0.000656365	0.00503121
ENSSSCG00000034292	ZMYM1	0.825321	6.20752e-05	0.00115555
ENSSSCG00000015784	ACSL1	0.824787	1.76006e-05	0.000556414
ENSSSCG00000035690	SFPQ	0.824731	0.000340804	0.00323579
ENSSSCG00000039882	HTRA2	0.824412	0.00143979	0.00863378
ENSSSCG00000020842	TAF13	0.824365	0.000112838	0.00163022
ENSSSCG00000012556	RBM41	0.82365	0.0014874	0.00881743
ENSSSCG00000039652	OTUD3	0.823644	8.77712e-05	0.0013998
ENSSSCG00000012642	STAG2	0.821974	0.000106834	0.00157598
ENSSSCG00000015310	AKAP9	0.821973	0.00202039	0.0108815
ENSSSCG00000006996		0.821679	8.06752e-05	0.00134273
ENSSSCG00000010648	CCDC186	0.821257	0.000232396	0.00254836
ENSSSCG00000017525	NFE2L1	0.821018	0.000114493	0.00164733
ENSSSCG00000031882	PNPT1	0.819903	0.000195249	0.0022576
ENSSSCG00000014215	PGGT1B	0.819149	2.03853e-05	0.000605621
ENSSSCG00000027089	DONSON	0.819	0.000103703	0.00155932
ENSSSCG00000031942	YES1	0.818527	0.000189164	0.00220544
ENSSSCG00000014179	FAM174A	0.817598	0.000811895	0.00575222
ENSSSCG00000006065	ANKRD46	0.817347	5.395e-06	0.000320363
ENSSSCG00000037561	ATP11A	0.815902	5.82682e-05	0.00111553
ENSSSCG00000007979	LUC7L	0.815824	6.26618e-05	0.00115555
ENSSSCG00000008690	RNF4	0.814985	2.29372e-06	0.000239138
ENSSSCG00000006859	DPH5	0.814874	0.000656995	0.00503121
ENSSSCG00000040202	CRLS1	0.811556	7.88869e-05	0.00132875
ENSSSCG00000025582	PXDC1	0.810225	0.0011517	0.0073901
ENSSSCG00000019644	RF00281	0.809843	0.000115826	0.00164958
ENSSSCG00000006940	CYR61	0.809573	0.0137329	0.0430928
ENSSSCG00000009132	ENPEP	0.808865	0.00021868	0.00246746
ENSSSCG00000025703	REV3L	0.808855	0.00027284	0.00279911
ENSSSCG00000032620	PLCXD2	0.808802	0.00162309	0.00932979
ENSSSCG00000012126		0.808197	0.000464151	0.00398079
ENSSSCG00000032344	KIAA1143	0.807903	7.74623e-05	0.00131742
ENSSSCG00000010396	PARG	0.806598	0.00118475	0.00754001
ENSSSCG00000004653	SECISBP2L	0.806365	9.46141e-05	0.0014898
ENSSSCG00000001549	FKBP5	0.806052	0.00465263	0.0195567
ENSSSCG00000007046	TRMT6	0.805836	0.000243085	0.00261643
ENSSSCG00000000164	CRY1	0.805374	7.17227e-06	0.000377865
ENSSSCG00000010502	CCNJ	0.805174	0.000485339	0.00408843
ENSSSCG00000028516	LARP4	0.805074	3.46094e-06	0.000266492
ENSSSCG00000003682	ANKRD12	0.805014	0.000164348	0.00201679
ENSSSCG00000011825	ATP13A3	0.804778	0.00011109	0.00161495
ENSSSCG00000009222	SPARCL1	0.804398	4.13974e-05	0.000900843
ENSSSCG00000004986	TRAPPC6B	0.803215	0.000489351	0.00410154
ENSSSCG00000025855	RNMT	0.802665	3.10323e-06	0.00025695
ENSSSCG00000014028	CLK4	0.802499	1.02617e-05	0.000461104
ENSSSCG00000001554	SRPK1	0.801502	0.000469117	0.00401356
ENSSSCG00000015387	TRA2A	0.800165	7.57357e-05	0.00130388
ENSSSCG00000010702	PLEKHA1	0.798159	0.000277385	0.00283329
ENSSSCG00000039639		0.798108	0.000123226	0.0016912
ENSSSCG00000034954	C5orf24	0.796449	0.000388257	0.00352398
ENSSSCG00000023727	TRIM37	0.795708	0.000181653	0.00216838
ENSSSCG00000024168	AIMP1	0.795244	0.000157046	0.00196154
ENSSSCG00000015375	ITGB8	0.794608	0.000591094	0.00469036
ENSSSCG00000000890	NEDD1	0.794152	0.000258685	0.00272832
ENSSSCG00000010513		0.792839	6.84677e-05	0.00121011
ENSSSCG00000011004	TOPORS	0.792284	1.8666e-05	0.000573165
ENSSSCG00000040185	TFAM	0.792025	0.00055661	0.00448295
ENSSSCG00000016045	PMS1	0.79098	0.00115017	0.0073901
ENSSSCG00000038615	TAF9	0.790125	4.43004e-05	0.000934978
ENSSSCG00000022190	UBE2V2	0.789026	0.000333572	0.00319746
ENSSSCG00000005426	FSD1L	0.788916	0.00181653	0.010126
ENSSSCG00000031627	WBP4	0.787158	6.00031e-05	0.00113633
ENSSSCG00000036229		0.784764	0.000153694	0.00193345
ENSSSCG00000037710	ZNF473	0.783515	2.96204e-06	0.00025044
ENSSSCG00000006982	ZDHHC2	0.783291	0.0085687	0.0307114
ENSSSCG00000030413	PIK3CA	0.782828	5.30254e-05	0.00104941
ENSSSCG00000016073	PGAP1	0.782563	3.43187e-05	0.000824547
ENSSSCG00000034568	RNASE4	0.782369	0.000568236	0.00456609
ENSSSCG00000022689	GADD45B	0.782101	0.00589872	0.023511
ENSSSCG00000014948	C11orf54	0.781901	0.000218145	0.00246539
ENSSSCG00000037465	SERP1	0.781204	8.55285e-05	0.00139108
ENSSSCG00000033601		0.780728	1.53168e-05	0.000533955
ENSSSCG00000034618		0.779596	2.72071e-05	0.000724251
ENSSSCG00000006126	DECR1	0.779115	0.000793271	0.00571269
ENSSSCG00000030493	UTP23	0.778817	0.000270224	0.0027886
ENSSSCG00000036592	SRSF2	0.778336	3.45137e-05	0.000824547
ENSSSCG00000003716	SS18	0.77689	3.79495e-05	0.000855022
ENSSSCG00000017500	TCAP	0.776615	0.000261137	0.0027392
ENSSSCG00000038581		0.776441	0.0050789	0.0208726
ENSSSCG00000004717	UBR1	0.774748	0.000730648	0.00543409
ENSSSCG00000023276	ZNF24	0.774563	0.000437758	0.00381477
ENSSSCG00000025722	RF00056	0.773784	0.000494037	0.00413093
ENSSSCG00000039854		0.77361	7.84819e-05	0.00132695
ENSSSCG00000010312	PLAU	0.77141	0.00160445	0.00925299
ENSSSCG00000012035	SYNJ1	0.770721	0.000654662	0.0050297
ENSSSCG00000027613		0.770645	0.00134466	0.00827944
ENSSSCG00000011723	MME	0.770622	0.000130792	0.00175567
ENSSSCG00000009242	LIN54	0.770264	0.000455117	0.00392252
ENSSSCG00000004076	MTRF1L	0.770124	6.09326e-05	0.00114465
ENSSSCG00000014338	HSPA9	0.770017	0.000115341	0.00164807
ENSSSCG00000016692	TAX1BP1	0.769925	0.00022285	0.00249554
ENSSSCG00000014901	PCF11	0.76832	3.85824e-05	0.000860978
ENSSSCG00000010357	WAPL	0.767325	2.41528e-05	0.000666294
ENSSSCG00000011085	MLLT10	0.766015	1.21507e-05	0.000491875
ENSSSCG00000001087	MRS2	0.765908	9.55388e-05	0.00150099
ENSSSCG00000012686		0.764419	0.000245312	0.00263635
ENSSSCG00000016323		0.763425	2.05428e-06	0.000239138
ENSSSCG00000003789	CTH	0.763107	0.000118602	0.00166876
ENSSSCG00000010687	INPP5F	0.762887	0.000105437	0.00156335
ENSSSCG00000015576	TPR	0.762567	3.60613e-06	0.000271667
ENSSSCG00000027114	SCP2	0.762372	0.000336425	0.00321045
ENSSSCG00000006866	DBT	0.760385	6.36225e-05	0.00116702
ENSSSCG00000029228	ZNF276	0.75896	2.88974e-06	0.00025044
ENSSSCG00000005255	SMC5	0.758424	0.000373497	0.00345263
ENSSSCG00000010802	UCHL5	0.757663	0.000958805	0.00645995
ENSSSCG00000017741	TEFM	0.757602	0.000765791	0.00558521
ENSSSCG00000005449	PTPN3	0.757422	9.0887e-05	0.00143757
ENSSSCG00000001095	GMNN	0.75643	3.18006e-06	0.000259101
ENSSSCG00000001000	ECI2	0.755535	0.000381097	0.003509
ENSSSCG00000010435	MINPP1	0.753873	0.000150068	0.00190149
ENSSSCG00000038549	ZFP36L2	0.753806	0.00102467	0.0067671
ENSSSCG00000012164	CNKSR2	0.753099	0.000272359	0.00279911
ENSSSCG00000001723	PLA2G7	0.752361	0.000949315	0.00643048
ENSSSCG00000018650	RF00275	0.751382	3.46973e-05	0.000824547
ENSSSCG00000021411	HIST1H2BD	0.750307	0.00185708	0.0102502
ENSSSCG00000002535	HSP90AA1	0.74936	0.000296994	0.00295427
ENSSSCG00000035742	MIR3064	0.748996	0.000601146	0.00472223
ENSSSCG00000015616	HSD11B1	0.748772	0.000269605	0.0027886
ENSSSCG00000010345	GHITM	0.747924	4.88725e-05	0.000995493
ENSSSCG00000004595	ADAM10	0.747454	3.44487e-05	0.000824547
ENSSSCG00000011074	ARHGAP21	0.746132	0.000327607	0.00315755
ENSSSCG00000026083	DNAJC24	0.745139	0.00355904	0.0162266
ENSSSCG00000011218	SLC4A7	0.744783	0.00153951	0.00899074
ENSSSCG00000004500	C18orf25	0.744781	2.38211e-05	0.000661486
ENSSSCG00000014056	RNF44	0.744561	6.55195e-06	0.00035315
ENSSSCG00000001041	PAK1IP1	0.744451	0.000258107	0.00272783
ENSSSCG00000028040	C19orf24	0.743955	0.000948168	0.00643048
ENSSSCG00000011827	LSG1	0.743641	0.000104197	0.00156006
ENSSSCG00000037355	RNF115	0.743425	0.00197554	0.0106893
ENSSSCG00000011997	CHMP2B	0.743295	0.00550653	0.0222388
ENSSSCG00000001801	BTBD1	0.741648	0.00434881	0.018706
ENSSSCG00000010741	EDRF1	0.741543	9.80508e-05	0.00150998
ENSSSCG00000011679	ATR	0.741383	0.00185782	0.0102502
ENSSSCG00000037039	PPP1R27	0.741274	0.00392662	0.017458
ENSSSCG00000031354	ATP5S	0.74123	0.000253783	0.00270663
ENSSSCG00000015730	NIFK	0.74085	0.00113628	0.0073314
ENSSSCG00000003790	ANKRD13C	0.740447	0.00163893	0.00938729
ENSSSCG00000015336	SLC25A13	0.740223	0.000153064	0.001929
ENSSSCG00000016017	DNAJC10	0.739315	0.000992272	0.00662176
ENSSSCG00000028522	KRT10	0.73921	5.33794e-06	0.000319683
ENSSSCG00000027052	PEX11A	0.737816	0.00031732	0.0031002
ENSSSCG00000024028	STARD3NL	0.73692	0.000161953	0.00200142
ENSSSCG00000023373	ZNHIT3	0.735796	0.000106612	0.00157598
ENSSSCG00000036381	RBMS3	0.735668	0.000583668	0.00465274
ENSSSCG00000024193	LYSMD3	0.735608	9.72757e-05	0.00150494
ENSSSCG00000002406	AHSA1	0.735568	0.000138701	0.00182
ENSSSCG00000000806	SCAF11	0.734932	6.42821e-05	0.00116993
ENSSSCG00000012606	ATP1B4	0.733505	0.00894279	0.0316795
ENSSSCG00000015044	NKAPD1	0.731825	0.000129339	0.00173949
ENSSSCG00000036247	MRM2	0.73172	0.00350254	0.0160198
ENSSSCG00000017386	BECN1	0.731677	4.80009e-05	0.000983458
ENSSSCG00000026731	CEP85	0.729582	0.0034991	0.0160198
ENSSSCG00000028063	TACC2	0.729161	2.55294e-05	0.000693351
ENSSSCG00000010688	MCMBP	0.728837	1.35702e-05	0.00049524
ENSSSCG00000017672	MED13	0.728837	1.60108e-06	0.000227544
ENSSSCG00000028466	UTP3	0.728196	0.000138622	0.00182
ENSSSCG00000006261	TCEA1	0.727964	1.70497e-05	0.000552724
ENSSSCG00000025711	MEIOB	0.727777	0.00451712	0.0191855
ENSSSCG00000006151	SNX16	0.727565	0.00316816	0.0148689
ENSSSCG00000029464	KDM5A	0.726349	0.000184592	0.00218674
ENSSSCG00000027556	RSRC1	0.725953	8.78997e-05	0.0013998
ENSSSCG00000011542	THUMPD3	0.724499	0.000390484	0.00353048
ENSSSCG00000025606	ATM	0.72362	9.89652e-05	0.00151408
ENSSSCG00000000094	SUN2	0.721956	0.000187598	0.00219816
ENSSSCG00000030089	RBM18	0.721882	1.89776e-05	0.000575654
ENSSSCG00000034418	CREBL2	0.720926	0.000293537	0.00292993
ENSSSCG00000009776	SBNO1	0.720903	0.00111481	0.00721949
ENSSSCG00000030154	RSBN1	0.719857	0.000279347	0.00284761
ENSSSCG00000010161		0.718621	0.000116923	0.00165971
ENSSSCG00000030211	NBR1	0.716562	7.41931e-06	0.000382258
ENSSSCG00000004446		0.715956	0.00139467	0.00846833
ENSSSCG00000009844	HSPB8	0.715947	0.000108316	0.00158615
ENSSSCG00000008898		0.715721	0.000545375	0.00444541
ENSSSCG00000015962	SP3	0.715682	0.000134997	0.00178665
ENSSSCG00000008336	ANXA4	0.715494	0.00157091	0.0091045
ENSSSCG00000017870	NCBP3	0.713977	0.00013514	0.00178665
ENSSSCG00000016156	ACADL	0.713444	0.00100102	0.00664218
ENSSSCG00000034916	GORASP1	0.713083	0.00208566	0.0111559
ENSSSCG00000008400	CFAP36	0.712897	0.00167686	0.00953712
ENSSSCG00000016851	OSMR	0.712714	0.00918183	0.0321685
ENSSSCG00000004275	FAM135A	0.712034	0.000167608	0.00203541
ENSSSCG00000005355	EXOSC3	0.711425	0.000398794	0.00357791
ENSSSCG00000014119	SERINC5	0.711137	0.000281167	0.00285941
ENSSSCG00000010682	PRDX3	0.711047	0.000932624	0.00634749
ENSSSCG00000000657		0.710851	0.00262243	0.01306
ENSSSCG00000021646	KLF9	0.710314	0.000985814	0.00658649
ENSSSCG00000021217	FKBP3	0.710233	0.00109539	0.00710684
ENSSSCG00000011485	PTPRG	0.710117	8.50194e-05	0.00138918
ENSSSCG00000005669	MIGA2	0.71008	6.26672e-05	0.00115555
ENSSSCG00000009405	SUCLA2	0.709992	7.97223e-05	0.00133321
ENSSSCG00000015588	ANGEL2	0.709984	0.00061766	0.00480882
ENSSSCG00000020906	TNFSF10	0.709642	0.000166614	0.00203541
ENSSSCG00000024424	FAM91A1	0.709413	3.66066e-05	0.000845017
ENSSSCG00000012474	DIAPH2	0.70849	0.00022368	0.00249972
ENSSSCG00000011859	HEG1	0.708324	2.10663e-05	0.000614701
ENSSSCG00000016116	WDR12	0.707264	0.00012596	0.00171047
ENSSSCG00000004334	MAP3K7	0.705781	0.000697914	0.00524709
ENSSSCG00000008353	WDR92	0.705198	8.55651e-05	0.00139108
ENSSSCG00000040673	TMEM140	0.704484	0.00902249	0.0318974
ENSSSCG00000003269	LENG9	0.704067	0.00219798	0.0115452
ENSSSCG00000000462	RXYLT1	0.703915	0.00426558	0.0184582
ENSSSCG00000013667	COL5A3	0.702898	0.00900044	0.0318355
ENSSSCG00000015776	RWDD4	0.70253	0.000225607	0.00251325
ENSSSCG00000036634	MAP4K5	0.702302	0.00132291	0.00818146
ENSSSCG00000016653	DNAJB9	0.701922	0.000117039	0.00165971
ENSSSCG00000023565	IKZF5	0.70183	9.70132e-05	0.00150494
ENSSSCG00000009815	CAMKK2	0.701476	0.000145817	0.0018679
ENSSSCG00000012713	ATP11C	0.700604	6.83541e-05	0.00121011
ENSSSCG00000004044	IGF2R	0.699551	2.72873e-05	0.000724251
ENSSSCG00000010569	OGA	0.699249	9.06017e-05	0.0014363
ENSSSCG00000037832	PMP22	0.69919	0.00151937	0.00891641
ENSSSCG00000030374	RF00412	0.698263	2.27178e-05	0.000644469
ENSSSCG00000014399	ARHGAP26	0.698062	0.00236331	0.0121086
ENSSSCG00000008397	EFEMP1	0.696895	0.00731899	0.0276613
ENSSSCG00000010962	FRMD3	0.696642	0.000440133	0.00382518
ENSSSCG00000009836		0.696585	0.00059935	0.00471341
ENSSSCG00000015504	CACYBP	0.696046	0.00047161	0.00402201
ENSSSCG00000000843	TXNRD1	0.695865	0.000743372	0.00546901
ENSSSCG00000015556	LAMC2	0.6958	2.67592e-06	0.000250003
ENSSSCG00000009176	LAMTOR3	0.695525	0.000162335	0.00200261
ENSSSCG00000009887	NAA25	0.695155	0.000140018	0.00182024
ENSSSCG00000013602	HNRNPM	0.694789	0.000393122	0.00354518
ENSSSCG00000008026	CRAMP1	0.694637	0.000949843	0.00643048
ENSSSCG00000002505		0.694076	0.000185772	0.00218774
ENSSSCG00000023604	LAP3	0.693793	0.00641201	0.0250022
ENSSSCG00000014791	RRM1	0.693722	7.54409e-05	0.00130201
ENSSSCG00000008398	PPP4R3B	0.692683	0.000332957	0.00319746
ENSSSCG00000031541	ARL5A	0.692523	0.00019124	0.00222386
ENSSSCG00000010628	SHOC2	0.692342	0.000259449	0.00272967
ENSSSCG00000033161	HNRNPH2	0.692336	0.000809801	0.00574749
ENSSSCG00000009820	GPN3	0.691947	0.00309217	0.0146299
ENSSSCG00000015850	DUSP4	0.691407	0.0067588	0.0259217
ENSSSCG00000031152		0.691116	0.000112476	0.00162835
ENSSSCG00000024131		0.690455	0.00304362	0.0144685
ENSSSCG00000006214	RRS1	0.688452	0.000125111	0.00170249
ENSSSCG00000003820	USP1	0.687138	5.09654e-05	0.00102915
ENSSSCG00000022783	DCUN1D1	0.687001	0.00311409	0.0146939
ENSSSCG00000025139	ZNF507	0.686929	0.000264259	0.00275956
ENSSSCG00000028585	CBLL1	0.686721	0.000356309	0.00334673
ENSSSCG00000006862	VCAM1	0.686655	0.0072553	0.02748
ENSSSCG00000037216	PPP4R2	0.68516	6.24464e-05	0.00115555
ENSSSCG00000009425		0.685022	0.00953311	0.0329381
ENSSSCG00000014247	ALDH7A1	0.68444	0.000324393	0.00314823
ENSSSCG00000040439	TMED5	0.684157	0.000134866	0.00178665
ENSSSCG00000040743	M6PR	0.683767	0.000251207	0.00268324
ENSSSCG00000001075		0.682228	0.00591628	0.0235275
ENSSSCG00000037767	TSFM	0.681775	0.000240149	0.00259835
ENSSSCG00000022288	STK38L	0.681582	0.000680144	0.00515218
ENSSSCG00000001924	BBS4	0.681446	8.51713e-06	0.000411583
ENSSSCG00000035209		0.681343	0.000663421	0.00507488
ENSSSCG00000011051	HSPA14	0.680708	0.000172111	0.00207214
ENSSSCG00000009234	ABRAXAS1	0.680649	0.00104753	0.00688557
ENSSSCG00000006000	TAF2	0.679869	0.000569594	0.00457175
ENSSSCG00000010351	CCSER2	0.679778	0.00051712	0.00426346
ENSSSCG00000006879	PTBP2	0.679587	0.00373445	0.016817
ENSSSCG00000028771	MEF2A	0.679554	6.04863e-05	0.00114239
ENSSSCG00000017670	RPS6KB1	0.679436	0.00393726	0.0174777
ENSSSCG00000026772		0.679401	0.000104738	0.00156225
ENSSSCG00000030147	TRMT61B	0.679285	0.00142938	0.00861092
ENSSSCG00000016842	NIPBL	0.679011	0.000231406	0.00254362
ENSSSCG00000032288	SLC20A1	0.678816	0.00746757	0.0280264
ENSSSCG00000004382	SEC63	0.678399	0.000655361	0.0050297
ENSSSCG00000029991	SNIP1	0.67748	2.17848e-05	0.000628174
ENSSSCG00000009773	RILPL1	0.676729	4.88168e-07	0.000126689
ENSSSCG00000017260	WIPI1	0.676171	0.000796923	0.00573174
ENSSSCG00000031169		0.675559	0.000121797	0.0016833
ENSSSCG00000004726	LRRC57	0.675404	0.00102219	0.0067671
ENSSSCG00000011025	ZEB1	0.674106	2.09076e-05	0.00061297
ENSSSCG00000004647	DTWD1	0.673915	0.000573444	0.0045869
ENSSSCG00000017748	NF1	0.67388	0.000828323	0.00583322
ENSSSCG00000014949		0.673112	0.00173973	0.00979139
ENSSSCG00000011604	CHCHD4	0.671954	8.62621e-05	0.00139868
ENSSSCG00000004601	MNS1	0.671842	0.0106203	0.0355888
ENSSSCG00000033323	UBE2D1	0.671642	0.00287551	0.0139341
ENSSSCG00000028007	POLR1C	0.670854	0.000285111	0.00288279
ENSSSCG00000015444	LAMB1	0.670455	0.00191448	0.0104721
ENSSSCG00000009704		0.670402	0.00198288	0.0107125
ENSSSCG00000012727	FMR1	0.670313	0.000302467	0.00299772
ENSSSCG00000039045	SLC26A2	0.670223	3.22934e-05	0.000798219
ENSSSCG00000001866	RCN2	0.66983	0.000711999	0.0053358
ENSSSCG00000000559	RASSF8	0.669566	0.00311401	0.0146939
ENSSSCG00000007280	ITCH	0.6689	2.29621e-05	0.000648772
ENSSSCG00000015407	GNAI1	0.668855	0.0115738	0.0380204
ENSSSCG00000001970	HEATR5A	0.66865	4.81566e-05	0.00098377
ENSSSCG00000016036	WDR75	0.667857	0.00461183	0.0194786
ENSSSCG00000011959	ABI3BP	0.667836	0.00201947	0.0108815
ENSSSCG00000032119		0.66777	0.00148271	0.00881201
ENSSSCG00000000036	PACSIN2	0.667763	0.00643175	0.0250513
ENSSSCG00000023437	ITPR1	0.667298	0.000386848	0.00351575
ENSSSCG00000036828	SNX4	0.667186	0.000933055	0.00634749
ENSSSCG00000003779	TYW3	0.667123	0.00183068	0.0101806
ENSSSCG00000004328	MDN1	0.667036	9.83552e-05	0.00151135
ENSSSCG00000009472	FBXL3	0.666942	0.000484613	0.00408843
ENSSSCG00000005078	DAAM1	0.666555	0.000616095	0.00480197
ENSSSCG00000015987	NFE2L2	0.666401	0.000571772	0.00457875
ENSSSCG00000023761	HNRNPR	0.666117	0.000121026	0.00168259
ENSSSCG00000021371		0.66592	4.59427e-05	0.000962958
ENSSSCG00000004262	KPNA5	0.664139	0.00219304	0.0115365
ENSSSCG00000014267		0.663959	0.000323171	0.00314072
ENSSSCG00000016828	DNAJC21	0.663899	0.00497567	0.0205796
ENSSSCG00000029219	SH3BGR	0.663319	0.000169773	0.00205405
ENSSSCG00000005725		0.66331	0.000425727	0.00375229
ENSSSCG00000015833	TTI2	0.660349	1.21983e-05	0.000491875
ENSSSCG00000033402	SARAF	0.658812	0.000188588	0.00220544
ENSSSCG00000015498	RC3H1	0.658729	6.3667e-06	0.000348178
ENSSSCG00000040294		0.658694	0.00035739	0.0033479
ENSSSCG00000000458	MON2	0.658329	0.00085312	0.00595993
ENSSSCG00000004253	GOPC	0.65811	0.00291285	0.0140374
ENSSSCG00000037305	TMEM33	0.657963	0.000603088	0.00473218
ENSSSCG00000025906	ALKBH1	0.657159	0.0030558	0.0145068
ENSSSCG00000004318	RRAGD	0.656145	6.0065e-06	0.000339029
ENSSSCG00000017398	COASY	0.656038	0.000732869	0.00543409
ENSSSCG00000012608	ZBTB33	0.655896	0.000440548	0.00382518
ENSSSCG00000022963		0.655521	8.27526e-05	0.00136616
ENSSSCG00000004897	ZCCHC2	0.654957	0.00428521	0.018512
ENSSSCG00000006110	RBM12B	0.654835	0.000457983	0.00393753
ENSSSCG00000014157	NR2F1	0.653978	0.0101806	0.0345115
ENSSSCG00000038307	POLE4	0.653881	0.00240543	0.0122556
ENSSSCG00000015411	PTPN12	0.653219	0.00021115	0.002403
ENSSSCG00000007907	USP7	0.652753	0.00100048	0.00664218
ENSSSCG00000007460	ARFGEF2	0.652586	4.6808e-05	0.000970365
ENSSSCG00000012262	KDM6A	0.652267	0.0026685	0.0132236
ENSSSCG00000023783	MRPL27	0.652199	0.00124455	0.00780015
ENSSSCG00000006267	PCMTD1	0.651817	5.02741e-05	0.00101812
ENSSSCG00000006756	BCAS2	0.651467	0.000319231	0.00310674
ENSSSCG00000034321	TP53INP1	0.651315	0.00412569	0.0179669
ENSSSCG00000023991	RIT1	0.651057	0.000234586	0.00256434
ENSSSCG00000017133	WDR45B	0.650668	0.000383987	0.00351036
ENSSSCG00000036947	MAK16	0.650584	0.00171419	0.00967874
ENSSSCG00000022178	NUMB	0.650191	0.000805054	0.00574749
ENSSSCG00000030186	KIF2A	0.650105	0.00422545	0.0183103
ENSSSCG00000012134	PIGA	0.649742	0.000310339	0.00305844
ENSSSCG00000022845	PJA2	0.649693	0.00012884	0.00173628
ENSSSCG00000034305	RF02271	0.648779	1.03673e-05	0.000461104
ENSSSCG00000036210	DYNC1LI2	0.648079	0.000218072	0.00246539
ENSSSCG00000017330	MAP3K14	0.648076	0.00448682	0.0191003
ENSSSCG00000029615	VAMP7	0.647999	0.000922913	0.00630298
ENSSSCG00000038025	NRBP2	0.647696	0.0161225	0.0486941
ENSSSCG00000040317	SOD2	0.647562	0.00316204	0.0148502
ENSSSCG00000032478	MLLT6	0.647403	0.000282512	0.00286478
ENSSSCG00000011822	OPA1	0.646589	9.66516e-05	0.00150494
ENSSSCG00000004353	CCNC	0.646257	0.00073168	0.00543409
ENSSSCG00000025578	ALDH1A2	0.645594	0.0081332	0.0296413
ENSSSCG00000006285	METTL18	0.645553	0.0064906	0.0252364
ENSSSCG00000040595	BRAP	0.645329	0.000115268	0.00164807
ENSSSCG00000028458		0.644914	0.00356724	0.0162266
ENSSSCG00000013367	GTF2H1	0.644905	0.000140906	0.00182163
ENSSSCG00000010877	HNRNPU	0.644568	7.85904e-05	0.00132695
ENSSSCG00000030637	IRGQ	0.644505	0.000487697	0.00409256
ENSSSCG00000014250		0.644089	0.000966365	0.00649216
ENSSSCG00000010743	BCCIP	0.643269	0.00143167	0.00861092
ENSSSCG00000026644	DDX46	0.642523	0.000665624	0.00508423
ENSSSCG00000000536	ERGIC2	0.642359	0.0021564	0.0113951
ENSSSCG00000024621	KAT2B	0.642224	0.0029542	0.0141879
ENSSSCG00000024999	PPIP5K2	0.642214	0.00125111	0.00782724
ENSSSCG00000029577		0.641858	0.00114479	0.00736597
ENSSSCG00000004294		0.641655	0.00367092	0.0165735
ENSSSCG00000016044	ORMDL1	0.641317	0.00404209	0.0177583
ENSSSCG00000013659	DNMT1	0.641314	0.00135625	0.00832159
ENSSSCG00000008346	APLF	0.641217	0.00223235	0.0116994
ENSSSCG00000009556	CUL4A	0.639874	0.00033666	0.00321045
ENSSSCG00000007153	ATRN	0.639219	0.000340221	0.00323579
ENSSSCG00000014010	MAPK9	0.639031	0.00184153	0.0102216
ENSSSCG00000031498	PPP2R3C	0.638387	0.000385252	0.00351036
ENSSSCG00000015866	FMNL2	0.638181	0.000448354	0.00386898
ENSSSCG00000035012	ELOVL7	0.637932	0.000999654	0.00664218
ENSSSCG00000037277	RFK	0.637775	0.0040893	0.0178862
ENSSSCG00000025775	TADA2A	0.637499	0.000745227	0.00547359
ENSSSCG00000009052		0.637081	0.00659728	0.0254695
ENSSSCG00000017756	NLK	0.636989	0.00106575	0.00695834
ENSSSCG00000006892	DNTTIP2	0.636241	0.000312246	0.00306859
ENSSSCG00000022300	MAT2A	0.635756	0.00115696	0.00741028
ENSSSCG00000014177	CHD1	0.635409	0.00054806	0.00445505
ENSSSCG00000009327	HMGB1	0.63402	0.000228248	0.00252133
ENSSSCG00000012742	MTM1	0.633503	0.000128235	0.00173464
ENSSSCG00000013522	SAFB	0.633394	0.000147097	0.00187402
ENSSSCG00000029174	CCDC126	0.632604	0.00657687	0.0254047
ENSSSCG00000004639	USP8	0.632165	0.0010032	0.00665038
ENSSSCG00000000466	XPOT	0.632101	0.000760079	0.00555357
ENSSSCG00000003489	EMC1	0.63184	5.24435e-05	0.00104395
ENSSSCG00000017033	SLU7	0.631583	0.000466687	0.00399765
ENSSSCG00000010594	NT5C2	0.631123	0.00194833	0.0105829
ENSSSCG00000004542	NARS	0.6308	9.61732e-05	0.00150421
ENSSSCG00000022714	OSER1	0.630657	0.000125129	0.00170249
ENSSSCG00000008713	KIAA0232	0.630431	0.000872743	0.00604893
ENSSSCG00000034752	SUPT4H1	0.629963	0.000429119	0.00375855
ENSSSCG00000015933	FASTKD1	0.629537	0.0019227	0.0105007
ENSSSCG00000024623	USP25	0.629352	0.000101747	0.0015462
ENSSSCG00000009501	DZIP1	0.629304	0.00118803	0.00755404
ENSSSCG00000015485	SUCO	0.628803	0.00228182	0.0118435
ENSSSCG00000009792	ZCCHC8	0.628477	0.000121723	0.0016833
ENSSSCG00000032164	PEA15	0.628051	0.00234774	0.0120783
ENSSSCG00000001164	ZNF184	0.62796	0.00173033	0.00975418
ENSSSCG00000032661		0.627788	5.37381e-05	0.00105474
ENSSSCG00000003814	EFCAB7	0.626903	0.0131961	0.0418205
ENSSSCG00000007309	RBM39	0.626788	0.000225207	0.00251278
ENSSSCG00000028633		0.626183	0.000358926	0.0033578
ENSSSCG00000000104	DDX17	0.625954	0.00154852	0.00901205
ENSSSCG00000005702	FUBP3	0.624632	0.000303878	0.00300321
ENSSSCG00000016567	STRIP2	0.624602	9.88498e-05	0.00151408
ENSSSCG00000024180	ACBD3	0.624549	0.000551263	0.00446998
ENSSSCG00000033024		0.623979	0.00330936	0.0153162
ENSSSCG00000007039	PRNP	0.623846	0.000809321	0.00574749
ENSSSCG00000025228	TRAF3IP1	0.622778	0.000147365	0.00187403
ENSSSCG00000007487	PFDN4	0.622251	0.00936726	0.0325577
ENSSSCG00000038193		0.622213	0.00906685	0.0319629
ENSSSCG00000022224	TAF8	0.621834	1.39876e-05	0.00050262
ENSSSCG00000024722	PIBF1	0.62119	0.00235351	0.0120858
ENSSSCG00000008207	RPIA	0.620829	0.000810234	0.00574749
ENSSSCG00000035673	HBP1	0.620639	4.60384e-05	0.000962958
ENSSSCG00000010738	ZRANB1	0.620309	5.8038e-05	0.00111417
ENSSSCG00000010203	HNRNPF	0.619248	3.08894e-05	0.000786843
ENSSSCG00000038882	C16orf91	0.618996	0.000629166	0.00488213
ENSSSCG00000026753	OSBPL11	0.618774	0.000409725	0.00364796
ENSSSCG00000033786	RRAS2	0.616832	0.011988	0.0389389
ENSSSCG00000014264		0.616662	0.000487012	0.00409172
ENSSSCG00000001756	IREB2	0.616358	0.000310144	0.00305844
ENSSSCG00000010576	NOLC1	0.614939	0.000266024	0.00276355
ENSSSCG00000026018	MFSD1	0.614898	8.12925e-06	0.000401138
ENSSSCG00000031224		0.614777	0.00267467	0.0132355
ENSSSCG00000038861	TM2D1	0.614765	0.000768783	0.00559965
ENSSSCG00000027509	VPS54	0.614365	0.000392043	0.00354001
ENSSSCG00000012772	BCAP31	0.614164	0.000346279	0.00327447
ENSSSCG00000001898	ULK3	0.613833	0.000222949	0.00249554
ENSSSCG00000016564	UBE2H	0.613505	0.000166795	0.00203541
ENSSSCG00000014163	SLF1	0.613073	0.00291118	0.0140374
ENSSSCG00000032936	PIM3	0.612083	0.000146663	0.00187189
ENSSSCG00000024174	TGIF1	0.611777	0.00831966	0.0301271
ENSSSCG00000008990	MRPL1	0.611715	0.00164113	0.00938729
ENSSSCG00000006301	TIPRL	0.611502	0.00073453	0.0054349
ENSSSCG00000040060		0.611324	0.00053913	0.00440289
ENSSSCG00000006757	TRIM33	0.610057	0.000184751	0.00218674
ENSSSCG00000009111	SYNPO2	0.610043	0.00229687	0.011904
ENSSSCG00000024983		0.609991	0.000978991	0.00655812
ENSSSCG00000002411	GTF2A1	0.609712	0.0013822	0.00840231
ENSSSCG00000036326	LATS2	0.609288	0.00365382	0.0165224
ENSSSCG00000009714	NEK1	0.608915	7.60272e-05	0.00130569
ENSSSCG00000011027	KIF5B	0.608643	0.000594911	0.00469036
ENSSSCG00000018806	ssc-mir-628	0.608505	0.00315687	0.0148458
ENSSSCG00000024635	SPART	0.608405	0.000710021	0.00533239
ENSSSCG00000021024	ASB8	0.608119	0.000104056	0.00156006
ENSSSCG00000012534	MORF4L2	0.608103	0.00103254	0.00680653
ENSSSCG00000004311	RNGTT	0.607491	8.75777e-05	0.0013998
ENSSSCG00000038702		0.607165	0.000167511	0.00203541
ENSSSCG00000005786	SNRPA1	0.606769	0.000555383	0.00448295
ENSSSCG00000028132	NAA20	0.606678	7.66444e-05	0.00131307
ENSSSCG00000008482	GEMIN6	0.606613	0.00038212	0.0035092
ENSSSCG00000030289	PTPN11	0.605331	0.000367365	0.00341396
ENSSSCG00000011117		0.604993	0.00316076	0.0148502
ENSSSCG00000032986	AKAP17A	0.604558	3.68025e-05	0.000845017
ENSSSCG00000011350	CCDC51	0.604556	0.000594099	0.00469036
ENSSSCG00000020808		0.604267	0.00065347	0.00502888
ENSSSCG00000008969	RCHY1	0.60424	0.00179104	0.00999984
ENSSSCG00000016056	GLS	0.603531	0.000696691	0.00524351
ENSSSCG00000008501	VIT	0.603168	0.00361357	0.0163779
ENSSSCG00000009591	AUH	0.602937	0.000423452	0.00373694
ENSSSCG00000006074	STK3	0.602724	0.0124347	0.0400596
ENSSSCG00000040434	KANSL3	0.602504	0.00166753	0.00950264
ENSSSCG00000031661	C12orf75	0.602381	0.00593215	0.0235371
ENSSSCG00000015796	PDLIM3	0.601965	1.27833e-05	0.000491875
ENSSSCG00000017682	MYO19	0.601728	2.75242e-05	0.000725045
ENSSSCG00000011367	ARIH2	0.601113	0.00296903	0.0142104
ENSSSCG00000008512	TTC27	0.60098	0.000674642	0.00512714
ENSSSCG00000004522	ME2	0.600473	0.000739077	0.00544555
ENSSSCG00000013259	DGKZ	0.600144	0.00363248	0.0164424
ENSSSCG00000033744		0.599862	0.000876688	0.00606412
ENSSSCG00000009356	RFXAP	0.599467	0.000804655	0.00574749
ENSSSCG00000004498	HAUS1	0.599448	0.000751918	0.00551118
ENSSSCG00000011769	FXR1	0.599068	0.000291237	0.00291529
ENSSSCG00000035827	CTDSPL2	0.598834	0.00183917	0.0102197
ENSSSCG00000029662	RASSF4	0.59852	0.00306595	0.0145352
ENSSSCG00000005950	PHF20L1	0.598181	0.00153973	0.00899074
ENSSSCG00000009069		0.597706	0.00923342	0.0322686
ENSSSCG00000011710	EIF2A	0.597124	0.00431003	0.0185886
ENSSSCG00000004140	VTA1	0.596506	0.000716952	0.00536719
ENSSSCG00000016916	IL6ST	0.596151	0.00210951	0.0112406
ENSSSCG00000036812	MPRIP	0.595427	0.0167762	0.0499633
ENSSSCG00000006082	MATN2	0.594978	0.00374794	0.016867
ENSSSCG00000010925	PPP1R12B	0.594674	0.00940052	0.0326248
ENSSSCG00000009390	SPRYD7	0.593874	0.00107775	0.00701191
ENSSSCG00000026806	DHX9	0.593671	0.00605149	0.0239158
ENSSSCG00000012403	OGT	0.592966	0.00487197	0.0202239
ENSSSCG00000032332	SOCS4	0.592661	0.00230959	0.0119434
ENSSSCG00000009491	TGDS	0.592355	2.76785e-05	0.00072638
ENSSSCG00000008452	LRPPRC	0.592202	3.75103e-05	0.000849933
ENSSSCG00000025010	UNC50	0.592093	0.00031286	0.00307033
ENSSSCG00000005731	GTF3C4	0.591673	0.000165552	0.00202801
ENSSSCG00000000083	RPS19BP1	0.590754	0.000369589	0.00342775
ENSSSCG00000014117	THBS4	0.59044	0.00925912	0.0322982
ENSSSCG00000010433	SGMS1	0.590415	0.00270434	0.0133164
ENSSSCG00000002740	AP1G1	0.590029	0.000838593	0.00588779
ENSSSCG00000016138	ATF1	0.589707	0.00143405	0.00861783
ENSSSCG00000002351		0.589568	0.00577656	0.0230958
ENSSSCG00000037755	NSMCE2	0.589546	4.30665e-05	0.000917224
ENSSSCG00000009766	ATP6V0A2	0.589527	0.000671747	0.00511067
ENSSSCG00000039331		0.589172	0.000396403	0.00356559
ENSSSCG00000001958	BAZ1A	0.588929	0.00529323	0.0216015
ENSSSCG00000022225	NOP58	0.588629	0.00184243	0.0102216
ENSSSCG00000006219	MTFR1	0.588442	0.00163072	0.00936592
ENSSSCG00000003589	SRSF4	0.588435	0.000135737	0.00178935
ENSSSCG00000034768	CYTH3	0.588365	4.75566e-05	0.000980085
ENSSSCG00000012817	FUNDC2	0.587497	0.0036187	0.0163906
ENSSSCG00000011064	ACBD5	0.58747	0.00198277	0.0107125
ENSSSCG00000026034	NUP153	0.58719	0.000206346	0.00236639
ENSSSCG00000026744	ZDHHC20	0.586848	0.000485358	0.00408843
ENSSSCG00000035410	IWS1	0.586782	0.000653819	0.00502888
ENSSSCG00000039473		0.586531	0.00059508	0.00469036
ENSSSCG00000034313	SELENOW	0.586502	0.00216254	0.0114125
ENSSSCG00000009047	SMARCA5	0.586381	0.00484666	0.0201427
ENSSSCG00000004985		0.586312	5.3167e-05	0.00104941
ENSSSCG00000004658	FBN1	0.585941	0.00856597	0.0307114
ENSSSCG00000032917	USP30	0.585581	0.00359831	0.0163511
ENSSSCG00000026585	PROCR	0.585504	0.0054382	0.0220356
ENSSSCG00000009616	HR	-0.58691	0.00199984	0.0107874
ENSSSCG00000017272	HELZ	-0.588273	0.0142177	0.0442791
ENSSSCG00000013661	EIF3G	-0.588349	1.19908e-07	8.19875e-05
ENSSSCG00000000690	MLF2	-0.588618	0.000652425	0.00502888
ENSSSCG00000039647	EIF3F	-0.589467	3.31257e-06	0.000262164
ENSSSCG00000000359		-0.593499	0.00334207	0.0154573
ENSSSCG00000028327	RHOBTB1	-0.59384	0.00237195	0.0121404
ENSSSCG00000012911	CARNS1	-0.594245	0.002364	0.0121086
ENSSSCG00000002819	ARL2BP	-0.597988	0.00330118	0.0153065
ENSSSCG00000020858	KIF13A	-0.600008	6.69051e-05	0.00119289
ENSSSCG00000001410	BAG6	-0.602518	6.85621e-05	0.00121011
ENSSSCG00000032198	SPOPL	-0.604268	0.000189148	0.00220544
ENSSSCG00000034154	WNK2	-0.605462	0.000348398	0.00328053
ENSSSCG00000025343	ZNF628	-0.606925	1.54745e-05	0.000534138
ENSSSCG00000030113	SHISA2	-0.607915	0.000931642	0.00634749
ENSSSCG00000020963	EPDR1	-0.611097	4.79782e-05	0.000983458
ENSSSCG00000006527	KRTCAP2	-0.611376	0.000226417	0.00251427
ENSSSCG00000001456		-0.6116	0.0145888	0.045092
ENSSSCG00000032242		-0.612052	0.000570258	0.00457185
ENSSSCG00000001834	MFGE8	-0.612264	0.000479549	0.00407791
ENSSSCG00000021359	CDC42EP3	-0.621774	0.00114343	0.00736401
ENSSSCG00000038806	AXL	-0.624209	0.00375903	0.016906
ENSSSCG00000032907		-0.624769	0.00161222	0.00928253
ENSSSCG00000015227	SRPRA	-0.624826	0.000293405	0.00292993
ENSSSCG00000017928		-0.625428	6.25782e-05	0.00115555
ENSSSCG00000017254	MAP2K6	-0.626101	0.0126028	0.0403467
ENSSSCG00000003419	MAD2L2	-0.626346	1.61953e-05	0.000545473
ENSSSCG00000037835	TRIM7	-0.629061	0.00043826	0.00381477
ENSSSCG00000001064	GMPR	-0.631666	0.0125646	0.0402746
ENSSSCG00000036832	STK40	-0.632158	4.12152e-05	0.000899673
ENSSSCG00000030015		-0.632226	0.00404287	0.0177583
ENSSSCG00000017510	CACNB1	-0.633124	7.05824e-05	0.00123953
ENSSSCG00000008443	EPAS1	-0.636131	0.000743823	0.00546901
ENSSSCG00000038869	APLNR	-0.637874	0.000471827	0.00402201
ENSSSCG00000040989	GPRC5C	-0.640276	0.00194272	0.0105688
ENSSSCG00000025791	MON1A	-0.641116	0.000849663	0.0059417
ENSSSCG00000036018	APOBEC2	-0.645843	0.00817602	0.0297453
ENSSSCG00000010204	BICC1	-0.646969	0.00163348	0.00937413
ENSSSCG00000040845	AGPAT2	-0.650184	0.00125462	0.00784224
ENSSSCG00000013510	UBXN6	-0.651217	2.11421e-05	0.000614701
ENSSSCG00000021010	TMEM219	-0.653857	1.34078e-05	0.000491875
ENSSSCG00000039580	FOXJ2	-0.654819	9.14282e-06	0.000427091
ENSSSCG00000002952	YIF1B	-0.661135	0.000809857	0.00574749
ENSSSCG00000033987	UBE2E3	-0.661965	2.65109e-05	0.000709013
ENSSSCG00000034937	SH3BGRL3	-0.663825	0.000198174	0.00228389
ENSSSCG00000000736	TEAD4	-0.665456	0.000389766	0.00353048
ENSSSCG00000001062	DTNBP1	-0.667347	0.000117248	0.00165971
ENSSSCG00000035293		-0.66736	5.19255e-05	0.00103955
ENSSSCG00000007481	ZFP64	-0.669234	9.2102e-06	0.00042739
ENSSSCG00000010943	C9orf3	-0.670971	0.00930984	0.0323903
ENSSSCG00000011238	ARPP21	-0.672763	0.000846032	0.00592815
ENSSSCG00000023371	EHD2	-0.677098	8.78854e-05	0.0013998
ENSSSCG00000025924	IGFBP5	-0.678985	0.000408238	0.00364398
ENSSSCG00000006624	SELENBP1	-0.682401	0.00296738	0.0142104
ENSSSCG00000035027	ZDHHC14	-0.682402	0.00248852	0.0125923
ENSSSCG00000011582	CAND2	-0.688518	0.000135855	0.00178935
ENSSSCG00000001532	UHRF1BP1	-0.689873	1.80073e-05	0.000563291
ENSSSCG00000040013	MTUS1	-0.690343	4.69163e-06	0.000304391
ENSSSCG00000024018	SLC16A3	-0.692525	0.00483663	0.0201129
ENSSSCG00000029578	NFATC3	-0.693529	1.544e-05	0.000534138
ENSSSCG00000033337	ARHGDIB	-0.695831	0.000103486	0.00155932
ENSSSCG00000036537	NFIC	-0.699435	0.00142536	0.00860567
ENSSSCG00000017996	DHRS7C	-0.699886	1.43272e-05	0.000509596
ENSSSCG00000012171	PRDX4	-0.707415	2.29659e-06	0.000239138
ENSSSCG00000023498	HSPB6	-0.709414	0.00674367	0.0259062
ENSSSCG00000036870	RTN2	-0.710163	9.60397e-05	0.00150421
ENSSSCG00000000376	SUOX	-0.724263	0.000435729	0.00380218
ENSSSCG00000006900	FAM69A	-0.728172	0.000783659	0.00566768
ENSSSCG00000002006	PSME1	-0.729544	0.000732108	0.00543409
ENSSSCG00000026724	PLBD1	-0.729793	0.000532076	0.00436053
ENSSSCG00000005229	VLDLR	-0.736786	5.12574e-06	0.000318709
ENSSSCG00000007864	GPRC5B	-0.737697	0.000133547	0.00177706
ENSSSCG00000017389	RAMP2	-0.73869	0.00386469	0.0172758
ENSSSCG00000033262	CD74	-0.74322	0.0077523	0.0287258
ENSSSCG00000005994	SNTB1	-0.743791	1.33338e-05	0.000491875
ENSSSCG00000029413	DNMT3A	-0.756874	0.00190556	0.0104396
ENSSSCG00000012275	ARAF	-0.767117	0.000427976	0.00375825
ENSSSCG00000008803	ATP8A1	-0.776301	1.8607e-05	0.000573165
ENSSSCG00000036938	CTDSP1	-0.783644	6.36187e-06	0.000348178
ENSSSCG00000024784	CACNA1S	-0.793482	0.000110047	0.00160311
ENSSSCG00000013864	TMEM38A	-0.794881	0.0018875	0.0103731
ENSSSCG00000012181	PDK3	-0.797238	7.20524e-05	0.00126218
ENSSSCG00000017131	FN3K	-0.800258	0.000169772	0.00205405
ENSSSCG00000002294	ARG2	-0.802008	0.00803101	0.0293903
ENSSSCG00000023110	UBXN1	-0.803957	1.25354e-05	0.000491875
ENSSSCG00000037865	SOX18	-0.828705	0.000737941	0.00544555
ENSSSCG00000004071		-0.83383	3.57237e-05	0.000837238
ENSSSCG00000001453	HLA-DRA	-0.837218	0.00368489	0.0166259
ENSSSCG00000007530	PPP1R3D	-0.84361	0.000264751	0.00276058
ENSSSCG00000031299	TECR	-0.844515	8.12471e-06	0.000401138
ENSSSCG00000013897	RAB3A	-0.846821	7.86557e-06	0.000393672
ENSSSCG00000034510	ORAI1	-0.880088	0.000186729	0.00219164
ENSSSCG00000036135	COL1A1	-0.895185	0.00212202	0.0112815
ENSSSCG00000025729	IRS1	-0.904359	5.4066e-05	0.00105821
ENSSSCG00000006729	TENT5C	-0.964457	0.000156881	0.00196154
ENSSSCG00000006140	CA2	-1.01051	0.00182709	0.0101768
ENSSSCG00000017215	SLC16A5	-1.02154	1.93145e-06	0.000237433
ENSSSCG00000006328	RXRG	-1.09923	2.06697e-05	0.000611109
ENSSSCG00000035965	AQP4	-1.13221	0.000639241	0.00494543
