# Supplementary material for: Integrating genome-wide co-association and gene expression to identify putative regulators and predictors of feed efficiency in pigs
Source: Genet Sel Evol. 2019 Sep 2;51:48. doi: 10.1186/s12711-019-0490-6 (PMC6721172; doi:10.1186/s12711-019-0490-6)
Supplement: Supplementary file 4 — Additional file 4: Table S3. Description of the genes identified in the partial least squares discriminant analysis (sPLS-DA). [file 12711_2019_490_MOESM4_ESM.xls]

## Sheet: Full1
Gene	Symbol	loadings.value
ENSSSCG00000015556	LAMC2	-0.169027
ENSSSCG00000004207	ENSSSCG00000004207	-0.167909
ENSSSCG00000019135	RF00278	-0.164351
ENSSSCG00000026018	MFSD1	-0.156232
ENSSSCG00000018045	ULK2	-0.14876
ENSSSCG00000003511	HP1BP3	-0.148658
ENSSSCG00000029228	ZNF276	-0.13323
ENSSSCG00000001924	BBS4	-0.129873
ENSSSCG00000007830	RBBP6	-0.129263
ENSSSCG00000012699	ENSSSCG00000012699	-0.128959
ENSSSCG00000030211	NBR1	-0.126553
ENSSSCG00000001825	SLC41A3	-0.126074
ENSSSCG00000015576	TPR	-0.125293
ENSSSCG00000032648	RBL2	-0.123819
ENSSSCG00000008690	RNF4	-0.121689
ENSSSCG00000015833	TTI2	-0.118959
ENSSSCG00000000869	UTP20	-0.116555
ENSSSCG00000017682	MYO19	-0.112675
ENSSSCG00000009773	RILPL1	-0.112114
ENSSSCG00000003830	MYSM1	-0.111661
ENSSSCG00000029602	WDR37	-0.110909
ENSSSCG00000016095	CLK1	-0.109882
ENSSSCG00000012037	PAXBP1	-0.107831
ENSSSCG00000011085	MLLT10	-0.107806
ENSSSCG00000010467	BTAF1	-0.106652
ENSSSCG00000030610	FNBP4	-0.105291
ENSSSCG00000040151	SMIM3	-0.10098
ENSSSCG00000017288	FTSJ3	-0.100273
ENSSSCG00000006261	TCEA1	-0.0981011
ENSSSCG00000000570	C2CD5	-0.0980879
ENSSSCG00000000512	TBC1D15	-0.097447
ENSSSCG00000033212	ENSSSCG00000033212	-0.0963615
ENSSSCG00000007470	RIPOR3	-0.0952541
ENSSSCG00000029760	ENSSSCG00000029760	-0.0931703
ENSSSCG00000003354	CCNL2	-0.0895849
ENSSSCG00000012123	RAB9A	-0.0890955
ENSSSCG00000034530	ENSSSCG00000034530	-0.0890146
ENSSSCG00000036049	PEG10	-0.0884811
ENSSSCG00000009534	BIVM	-0.0869645
ENSSSCG00000011951	NFKBIZ	-0.0867553
ENSSSCG00000035259	PHF3	-0.084668
ENSSSCG00000026837	RF00087	-0.0829744
ENSSSCG00000008298	DUSP11	-0.0821381
ENSSSCG00000011859	HEG1	-0.0810702
ENSSSCG00000014946	CEP295	-0.0805582
ENSSSCG00000018462	RF00571	-0.0763864
ENSSSCG00000012247	ATP6AP2	-0.0757791
ENSSSCG00000032304	MAEA	-0.0742433
ENSSSCG00000027628	IL6R	-0.0734202
ENSSSCG00000019323	RF00396	-0.0713113
ENSSSCG00000010198	BMS1	-0.0703795
ENSSSCG00000028063	TACC2	-0.0702339
ENSSSCG00000014432	GRPEL2	-0.0663978
ENSSSCG00000001695	VEGFA	-0.0658255
ENSSSCG00000034709	ENSSSCG00000034709	-0.0653232
ENSSSCG00000017735	RHOT1	-0.0649773
ENSSSCG00000011332	SETD2	-0.0630786
ENSSSCG00000011407	RASSF1	-0.0627405
ENSSSCG00000017555	ENSSSCG00000017555	-0.0622732
ENSSSCG00000001095	GMNN	-0.062196
ENSSSCG00000021966	TOPBP1	-0.061108
ENSSSCG00000014901	PCF11	-0.0597696
ENSSSCG00000011101	ITGB1	-0.0597493
ENSSSCG00000038603	ENSSSCG00000038603	-0.0589123
ENSSSCG00000015796	PDLIM3	-0.0584802
ENSSSCG00000018650	RF00275	-0.0570632
ENSSSCG00000014056	RNF44	-0.0569576
ENSSSCG00000012494	TIMM8A	-0.0549784
ENSSSCG00000034449	RSRP1	-0.0548008
ENSSSCG00000008569	HADHB	-0.0546585
ENSSSCG00000004324	LYRM2	-0.0538743
ENSSSCG00000003648	RRAGC	-0.053872
ENSSSCG00000016863	OXCT1	-0.0505825
ENSSSCG00000010212	ENSSSCG00000010212	-0.0499991
ENSSSCG00000004044	IGF2R	-0.049245
ENSSSCG00000016567	STRIP2	-0.0484875
ENSSSCG00000000018	KIAA0930	-0.0482562
ENSSSCG00000034768	CYTH3	-0.0462699
ENSSSCG00000016323	ENSSSCG00000016323	-0.0457575
ENSSSCG00000028947	PELI1	-0.0447163
ENSSSCG00000030374	RF00412	-0.0446913
ENSSSCG00000033811	CBFB	-0.0433494
ENSSSCG00000006869	TRMT13	-0.0401614
ENSSSCG00000000848	GLT8D2	-0.0398664
ENSSSCG00000037710	ZNF473	-0.0386892
ENSSSCG00000017688	GGNBP2	-0.0376687
ENSSSCG00000025240	DDIT4L	-0.0356404
ENSSSCG00000011290	ENSSSCG00000011290	-0.0333017
ENSSSCG00000031631	GNL2	-0.0329394
ENSSSCG00000037561	ATP11A	-0.0325268
ENSSSCG00000014148	TMEM161B	-0.0320185
ENSSSCG00000035992	UBL3	-0.0310708
ENSSSCG00000021325	ENSSSCG00000021325	-0.0304496
ENSSSCG00000031707	CTDSP2	-0.0302174
ENSSSCG00000035673	HBP1	-0.0298483
ENSSSCG00000015423	DNAJC2	-0.028513
ENSSSCG00000023419	ARHGEF10	-0.0284872
ENSSSCG00000003461	RSC1A1	-0.0274003
ENSSSCG00000004934	DPP8	-0.0271071
ENSSSCG00000024424	FAM91A1	-0.026606
ENSSSCG00000040138	ENSSSCG00000040138	-0.0262071
ENSSSCG00000016438	NUB1	-0.0261088
ENSSSCG00000037066	GADD45A	-0.0254321
ENSSSCG00000011314	LZTFL1	-0.0252213
ENSSSCG00000014372	IK	-0.0242972
ENSSSCG00000004130	ENSSSCG00000004130	-0.0237775
ENSSSCG00000024667	MICU2	-0.0233455
ENSSSCG00000017732	ZNF207	-0.023315
ENSSSCG00000014791	RRM1	-0.0213901
ENSSSCG00000000806	SCAF11	-0.0211857
ENSSSCG00000000645	GABARAPL1	-0.0208601
ENSSSCG00000001002	PRPF4B	-0.0206152
ENSSSCG00000031280	MRPL57	-0.0204809
ENSSSCG00000030089	RBM18	-0.0197247
ENSSSCG00000016077	HSPD1	-0.0195973
ENSSSCG00000019977	RF00421	-0.0184187
ENSSSCG00000011197	OXNAD1	-0.0181937
ENSSSCG00000005731	GTF3C4	-0.0181532
ENSSSCG00000015443	DLD	-0.0161101
ENSSSCG00000014022	HNRNPH1	-0.0139462
ENSSSCG00000021893	ROCK1	-0.0121056
ENSSSCG00000026761	CCT8	-0.0118138
ENSSSCG00000023269	EXOC1	-0.0109175
ENSSSCG00000023599	TIMM8B	-0.0094098
ENSSSCG00000031503	PRRX1	-0.00934049
ENSSSCG00000011394	RBM6	-0.00913192
ENSSSCG00000022963	ENSSSCG00000022963	-0.00900404
ENSSSCG00000035196	BTBD8	-0.00886332
ENSSSCG00000001898	ULK3	-0.0073675
ENSSSCG00000031103	TBK1	-0.00725155
ENSSSCG00000004985	GEMIN2	-0.00523651
ENSSSCG00000011720	MBNL1	-0.00492315
ENSSSCG00000037755	NSMCE2	-0.00293831
ENSSSCG00000015777	TRAPPC11	-0.00263612
ENSSSCG00000009222	SPARCL1	-0.00205607
ENSSSCG00000017273	PSMD12	-0.00202694
ENSSSCG00000011831	APOD	-0.0019526
ENSSSCG00000034305	RF02271	-0.00166314
ENSSSCG00000038735	SNAP23	-0.00155455
ENSSSCG00000031479	ENSSSCG00000031479	-0.00095078
ENSSSCG00000030617	INTS12	-0.00085604
ENSSSCG00000015391	CROT	-0.000548514
ENSSSCG00000012181	PDK3	0.00184844
ENSSSCG00000015380	CDCA7L	0.00289697
ENSSSCG00000016677	GARS	0.00520017
ENSSSCG00000007278	AHCY	0.00616917
ENSSSCG00000029830	RPL8	0.00715298
ENSSSCG00000018117	RF00016	0.00818415
ENSSSCG00000015886	ITGB6	0.00842673
ENSSSCG00000032198	SPOPL	0.0111919
ENSSSCG00000001921	NEO1	0.0129913
ENSSSCG00000034455	RNF166	0.0159038
ENSSSCG00000002963	EIF3K	0.0173945
ENSSSCG00000013889	ENSSSCG00000013889	0.017482
ENSSSCG00000014540	ENSSSCG00000014540	0.0176101
ENSSSCG00000017818	SERPINF1	0.0182004
ENSSSCG00000016279	PDE6D	0.0195109
ENSSSCG00000031855	ENSSSCG00000031855	0.0230728
ENSSSCG00000001414	ENSSSCG00000001414	0.0235629
ENSSSCG00000039021	LSM2	0.0252663
ENSSSCG00000035293	ENSSSCG00000035293	0.0259504
ENSSSCG00000006328	RXRG	0.0269366
ENSSSCG00000011788	VPS8	0.0300609
ENSSSCG00000006501	SSR2	0.0324617
ENSSSCG00000008803	ATP8A1	0.0330862
ENSSSCG00000027224	PCBP1	0.035041
ENSSSCG00000005229	VLDLR	0.0363168
ENSSSCG00000003419	MAD2L2	0.0391693
ENSSSCG00000004071	ENSSSCG00000004071	0.0467911
ENSSSCG00000025434	CGA	0.0472902
ENSSSCG00000027629	CDIPT	0.047713
ENSSSCG00000011042	ENSSSCG00000011042	0.0480934
ENSSSCG00000032994	ENSSSCG00000032994	0.0504683
ENSSSCG00000007826	ENSSSCG00000007826	0.0505509
ENSSSCG00000033987	UBE2E3	0.0534867
ENSSSCG00000013510	UBXN6	0.0587688
ENSSSCG00000012171	PRDX4	0.0600758
ENSSSCG00000013897	RAB3A	0.0626603
ENSSSCG00000007481	ZFP64	0.0671241
ENSSSCG00000017996	DHRS7C	0.06744
ENSSSCG00000020858	KIF13A	0.0680743
ENSSSCG00000038094	GPX7	0.0687805
ENSSSCG00000032031	QARS	0.0699641
ENSSSCG00000000034	TTLL12	0.0760736
ENSSSCG00000013661	EIF3G	0.0773928
ENSSSCG00000021010	TMEM219	0.0776203
ENSSSCG00000020963	EPDR1	0.0781014
ENSSSCG00000039580	FOXJ2	0.0785678
ENSSSCG00000031468	EEF1AKMT1	0.0837616
ENSSSCG00000001532	UHRF1BP1	0.103186
ENSSSCG00000017215	SLC16A5	0.10455
ENSSSCG00000039647	EIF3F	0.105232
ENSSSCG00000005994	SNTB1	0.105315
ENSSSCG00000010095	CRKL	0.109865
ENSSSCG00000029578	NFATC3	0.110191
ENSSSCG00000032674	TCEA3	0.112363
ENSSSCG00000040013	MTUS1	0.117158
ENSSSCG00000028117	ENSSSCG00000028117	0.118756
ENSSSCG00000036145	PRKAA2	0.132694
ENSSSCG00000028572	PER3	0.146044
