# Supplementary material for: Integrating genome-wide co-association and gene expression to identify putative regulators and predictors of feed efficiency in pigs
Source: Genet Sel Evol. 2019 Sep 2;51:48. doi: 10.1186/s12711-019-0490-6 (PMC6721172; doi:10.1186/s12711-019-0490-6)
Supplement: Supplementary file 5 — Additional file 5: Table S4. Description of the genes identified in the regularized canonical correlation analysis (rCCA). [file 12711_2019_490_MOESM5_ESM.xls]

## Sheet: Full1
GENE	Symbol	CC1
ENSSSCG00000025578	ALDH1A2	-0.0361374
ENSSSCG00000010814	ESRRG	-0.0346264
ENSSSCG00000006236	NSMAF	-0.0255793
ENSSSCG00000013927	ARMC6	-0.0230856
ENSSSCG00000006172	PI15	-0.022165
ENSSSCG00000033146	CD163	-0.0216759
ENSSSCG00000015662	C4BPA	-0.0212543
ENSSSCG00000036049	PEG10	-0.020952
ENSSSCG00000032620	PLCXD2	-0.0174993
ENSSSCG00000000492	LYZ	-0.0171742
ENSSSCG00000000645	GABARAPL1	-0.0170663
ENSSSCG00000031640	ENSSSCG00000031640	-0.0164951
ENSSSCG00000036855	SLC25A36	-0.0162762
ENSSSCG00000011038	MRC1	-0.0157233
ENSSSCG00000040461	CDKN1C	-0.0154029
ENSSSCG00000004420	TRAF3IP2	-0.0147955
ENSSSCG00000027063	DPY19L1	-0.0147786
ENSSSCG00000040151	SMIM3	-0.0144404
ENSSSCG00000037958	TOB2	-0.0141463
ENSSSCG00000006214	RRS1	-0.0140587
ENSSSCG00000034530	ENSSSCG00000034530	-0.0139992
ENSSSCG00000006800	CD53	-0.0138484
ENSSSCG00000035170	VSIG4	-0.0134133
ENSSSCG00000032241	GPNMB	-0.013366
ENSSSCG00000015833	TTI2	-0.013294
ENSSSCG00000009132	ENPEP	-0.0131114
ENSSSCG00000029168	MARF1	-0.0130061
ENSSSCG00000014399	ARHGAP26	-0.0124253
ENSSSCG00000011959	ABI3BP	-0.0120223
ENSSSCG00000002452	LGMN	-0.0119939
ENSSSCG00000019135	RF00278	-0.0119478
ENSSSCG00000014117	THBS4	-0.0119284
ENSSSCG00000037241	RGS2	-0.0119027
ENSSSCG00000031712	MFAP5	-0.0117655
ENSSSCG00000030211	NBR1	-0.0117098
ENSSSCG00000003489	EMC1	-0.011617
ENSSSCG00000029228	ZNF276	-0.0115492
ENSSSCG00000009773	RILPL1	-0.0111392
ENSSSCG00000023374	SRGN	-0.0108535
ENSSSCG00000017835	CLUH	-0.0107942
ENSSSCG00000005731	GTF3C4	-0.0103346
ENSSSCG00000012576	CHRDL1	-0.00982508
ENSSSCG00000017006	LCP2	-0.00964882
ENSSSCG00000025447	MID1IP1	-0.00961286
ENSSSCG00000010330	PPIF	-0.00924172
ENSSSCG00000028759	ASAP1	-0.00898769
ENSSSCG00000017099	FASTKD3	-0.0089668
ENSSSCG00000039710	MYL2	-0.0087203
ENSSSCG00000017735	RHOT1	-0.00827731
ENSSSCG00000031707	CTDSP2	-0.00826628
ENSSSCG00000002535	HSP90AA1	-0.00824405
ENSSSCG00000026947	GMPR2	-0.00813854
ENSSSCG00000005449	PTPN3	-0.00811625
ENSSSCG00000014056	RNF44	-0.00794586
ENSSSCG00000000104	DDX17	-0.00759219
ENSSSCG00000037710	ZNF473	-0.00755665
ENSSSCG00000010456	PANK1	-0.00720663
ENSSSCG00000012657	AIFM1	-0.00703067
ENSSSCG00000015576	TPR	-0.00701268
ENSSSCG00000033120	PALM2	-0.00699573
ENSSSCG00000009215	ABCG2	-0.006677
ENSSSCG00000025618	TAP1	-0.00650767
ENSSSCG00000012123	RAB9A	-0.00641825
ENSSSCG00000008026	CRAMP1	-0.00634324
ENSSSCG00000038479	ENSSSCG00000038479	-0.00632046
ENSSSCG00000021620	STIP1	-0.00630368
ENSSSCG00000029602	WDR37	-0.00622372
ENSSSCG00000011332	SETD2	-0.00608105
ENSSSCG00000012173	SAT1	-0.00602499
ENSSSCG00000037630	RF00045	-0.00602166
ENSSSCG00000031631	GNL2	-0.00596623
ENSSSCG00000021828	TAPT1	-0.00589468
ENSSSCG00000006141	CA3	-0.00567658
ENSSSCG00000028063	TACC2	-0.00564439
ENSSSCG00000000937	MYF5	-0.00554068
ENSSSCG00000014432	GRPEL2	-0.00544447
ENSSSCG00000008624	LPIN1	-0.00543807
ENSSSCG00000010688	MCMBP	-0.00543315
ENSSSCG00000032304	MAEA	-0.0053832
ENSSSCG00000007575	RADIL	-0.00534966
ENSSSCG00000006648	CTSS	-0.00532183
ENSSSCG00000006682	ENSSSCG00000006682	-0.00530522
ENSSSCG00000027628	IL6R	-0.00529713
ENSSSCG00000002406	AHSA1	-0.00526916
ENSSSCG00000001025	DSP	-0.00520221
ENSSSCG00000008546	GPN1	-0.00517609
ENSSSCG00000007470	RIPOR3	-0.00517426
ENSSSCG00000014361	ENSSSCG00000014361	-0.0051682
ENSSSCG00000011061	PDSS1	-0.00514618
ENSSSCG00000011683	PCOLCE2	-0.00513297
ENSSSCG00000011433	WDR82	-0.00476915
ENSSSCG00000026665	PPM1D	-0.0047013
ENSSSCG00000016263	ENSSSCG00000016263	-0.00467584
ENSSSCG00000016078	HSPE1	-0.00444162
ENSSSCG00000031299	TECR	-0.00443012
ENSSSCG00000026761	CCT8	-0.00442374
ENSSSCG00000033116	YBEY	-0.00442099
ENSSSCG00000003269	LENG9	-0.00439622
ENSSSCG00000038940	GNPDA1	-0.00432681
ENSSSCG00000000083	RPS19BP1	-0.00430656
ENSSSCG00000017133	WDR45B	-0.00416475
ENSSSCG00000037561	ATP11A	-0.00400302
ENSSSCG00000026837	RF00087	-0.00396745
ENSSSCG00000003707	NPC1	-0.00392463
ENSSSCG00000004207	ENSSSCG00000004207	-0.00385702
ENSSSCG00000016057	STAT1	-0.00384242
ENSSSCG00000012119	TMSB4X	-0.00381651
ENSSSCG00000007465	B4GALT5	-0.0036942
ENSSSCG00000012623	SLC25A5	-0.00361788
ENSSSCG00000032648	RBL2	-0.00354871
ENSSSCG00000007503	RAE1	-0.00348482
ENSSSCG00000017803	TIMM22	-0.00348016
ENSSSCG00000011290	ENSSSCG00000011290	-0.00347924
ENSSSCG00000024000	EFCC1	-0.00342666
ENSSSCG00000028892	ENSSSCG00000028892	-0.00332
ENSSSCG00000016077	HSPD1	-0.00329954
ENSSSCG00000000915	DCN	-0.003174
ENSSSCG00000033954	ENSSSCG00000033954	-0.00313782
ENSSSCG00000036145	PRKAA2	-0.0031042
ENSSSCG00000014427	FBXO38	-0.0030892
ENSSSCG00000006917	LRRC8C	-0.00302995
ENSSSCG00000028925	CEP95	-0.00302473
ENSSSCG00000020885	NUS1	-0.00295401
ENSSSCG00000035976	ENSSSCG00000035976	-0.0029223
ENSSSCG00000030610	FNBP4	-0.00277961
ENSSSCG00000040713	TXLNG	-0.00274679
ENSSSCG00000037673	ENSSSCG00000037673	-0.0026774
ENSSSCG00000018462	RF00571	-0.00266935
ENSSSCG00000023245	NONO	-0.00258024
ENSSSCG00000025034	LAPTM5	-0.00257078
ENSSSCG00000035673	HBP1	-0.00239527
ENSSSCG00000025240	DDIT4L	-0.00234902
ENSSSCG00000025455	RALB	-0.00230803
ENSSSCG00000024667	MICU2	-0.00229187
ENSSSCG00000001835	ABHD2	-0.0021958
ENSSSCG00000005669	MIGA2	-0.00214658
ENSSSCG00000028516	LARP4	-0.00201284
ENSSSCG00000002655	MAP1LC3B	-0.00198303
ENSSSCG00000036839	ENSSSCG00000036839	-0.00185253
ENSSSCG00000006729	TENT5C	-0.00170604
ENSSSCG00000016370	ENSSSCG00000016370	-0.00159131
ENSSSCG00000006350	ENSSSCG00000006350	-0.00158698
ENSSSCG00000013510	UBXN6	-0.00156683
ENSSSCG00000035302	BLOC1S3	-0.00136739
ENSSSCG00000016267	ITM2C	-0.00136265
ENSSSCG00000024197	USP48	-0.00131811
ENSSSCG00000007315	AAR2	-0.00128421
ENSSSCG00000028974	UST	-0.00121825
ENSSSCG00000006487	CCT3	-0.00114321
ENSSSCG00000032674	TCEA3	-0.00113524
ENSSSCG00000010822	BPNT1	-0.00103871
ENSSSCG00000000034	TTLL12	-0.00102683
ENSSSCG00000039713	ANKRD9	-0.000945261
ENSSSCG00000001009	RIPK1	-0.000919279
ENSSSCG00000011201	SATB1	-0.000890318
ENSSSCG00000014915	EED	-0.000844271
ENSSSCG00000018650	RF00275	-0.000819366
ENSSSCG00000014372	IK	-0.000795508
ENSSSCG00000011578	TAMM41	-0.000772105
ENSSSCG00000011085	MLLT10	-0.000587489
ENSSSCG00000009534	BIVM	-0.00048687
ENSSSCG00000039021	LSM2	-0.000442793
ENSSSCG00000035934	TXNDC16	-0.000428629
ENSSSCG00000016075	SF3B1	-0.000153146
ENSSSCG00000033402	SARAF	-0.000140099
ENSSSCG00000033766	ETFBKMT	-0.000122811
ENSSSCG00000007422	DNTTIP1	5.47e-06
ENSSSCG00000007278	AHCY	0.000134076
ENSSSCG00000003419	MAD2L2	0.000236182
ENSSSCG00000006079	RIDA	0.000410481
ENSSSCG00000012318	MAGED1	0.000434159
ENSSSCG00000017549	PHB	0.000440326
ENSSSCG00000012916	ENSSSCG00000012916	0.000445038
ENSSSCG00000012992	FRMD8	0.000589066
ENSSSCG00000011407	RASSF1	0.000589141
ENSSSCG00000015237	FLI1	0.000612736
ENSSSCG00000032073	ENSSSCG00000032073	0.000721525
ENSSSCG00000024453	RAF1	0.000829852
ENSSSCG00000004687	B2M	0.00089705
ENSSSCG00000011788	VPS8	0.000944502
ENSSSCG00000027287	TMEM189	0.000979166
ENSSSCG00000000958	DYRK2	0.000986207
ENSSSCG00000015519	RASAL2	0.00106658
ENSSSCG00000003109	TMEM160	0.00111056
ENSSSCG00000027476	RF00581	0.00111366
ENSSSCG00000027348	WIPF1	0.00114415
ENSSSCG00000033731	SLC35B1	0.00115466
ENSSSCG00000040678	TYMS	0.0011576
ENSSSCG00000007826	ENSSSCG00000007826	0.0012882
ENSSSCG00000017288	FTSJ3	0.00130691
ENSSSCG00000036063	LPAR6	0.00131463
ENSSSCG00000010823	IARS2	0.00136072
ENSSSCG00000009422	TSC22D1	0.00139673
ENSSSCG00000013444	BTBD2	0.0014433
ENSSSCG00000007618	ZNF789	0.00147098
ENSSSCG00000012022	APP	0.00157694
ENSSSCG00000020984	LXN	0.00160833
ENSSSCG00000011859	HEG1	0.00167801
ENSSSCG00000003687	EPB41L3	0.00169824
ENSSSCG00000013886	B3GNT3	0.00188922
ENSSSCG00000022164	ENSSSCG00000022164	0.00201431
ENSSSCG00000020817	RPS16	0.00201761
ENSSSCG00000031468	EEF1AKMT1	0.0020945
ENSSSCG00000021010	TMEM219	0.00225665
ENSSSCG00000004854	ENSSSCG00000004854	0.0022569
ENSSSCG00000022998	PKIG	0.00231547
ENSSSCG00000015343	MIOS	0.00232424
ENSSSCG00000003461	RSC1A1	0.00233912
ENSSSCG00000031073	ENSSSCG00000031073	0.0026121
ENSSSCG00000032907	ENSSSCG00000032907	0.00266944
ENSSSCG00000035344	UBE2S	0.00271858
ENSSSCG00000016068	HECW2	0.0027889
ENSSSCG00000013897	RAB3A	0.00288307
ENSSSCG00000037369	MTG2	0.00289796
ENSSSCG00000015556	LAMC2	0.00294854
ENSSSCG00000029275	PPARGC1A	0.00305555
ENSSSCG00000014176	RGMB	0.0030902
ENSSSCG00000033585	DUSP23	0.00312638
ENSSSCG00000014880	AQP11	0.00313509
ENSSSCG00000029830	RPL8	0.00320596
ENSSSCG00000024184	FASTK	0.00326951
ENSSSCG00000011592	PLXND1	0.00331106
ENSSSCG00000036711	UBE2D2	0.0033582
ENSSSCG00000000298	PPP1R1A	0.00347935
ENSSSCG00000038081	AGPAT3	0.00354626
ENSSSCG00000011042	ENSSSCG00000011042	0.00355528
ENSSSCG00000002684	CDH13	0.00355874
ENSSSCG00000029088	ENSSSCG00000029088	0.00360167
ENSSSCG00000017996	DHRS7C	0.00362681
ENSSSCG00000031271	STRADB	0.00367568
ENSSSCG00000016677	GARS	0.00379517
ENSSSCG00000023665	FBXO25	0.00386774
ENSSSCG00000031855	ENSSSCG00000031855	0.00388382
ENSSSCG00000026585	PROCR	0.00393787
ENSSSCG00000013110	TMEM109	0.00393946
ENSSSCG00000002306	GALNT16	0.00399006
ENSSSCG00000017094	38777	0.00400559
ENSSSCG00000030617	INTS12	0.00407132
ENSSSCG00000009833	SH2B3	0.00413953
ENSSSCG00000001233	TRIM26	0.00416279
ENSSSCG00000013601	37316	0.00421659
ENSSSCG00000009876	DDX54	0.00421901
ENSSSCG00000037734	UBE2M	0.00422281
ENSSSCG00000000611	WBP11	0.00428072
ENSSSCG00000037143	ENSSSCG00000037143	0.00430461
ENSSSCG00000007709	TBL2	0.00433453
ENSSSCG00000034768	CYTH3	0.00449669
ENSSSCG00000001457	SLA-DQB1	0.00449891
ENSSSCG00000011783	EIF2B5	0.00453965
ENSSSCG00000015486	PIGC	0.00458617
ENSSSCG00000038916	LSM10	0.00471848
ENSSSCG00000032623	JAGN1	0.00477971
ENSSSCG00000007736	TMEM248	0.00480929
ENSSSCG00000010320	VDAC2	0.00483804
ENSSSCG00000016572	TNPO3	0.00515597
ENSSSCG00000033987	UBE2E3	0.00534113
ENSSSCG00000000273	ENSSSCG00000000273	0.00535766
ENSSSCG00000033194	GEMIN7	0.00546495
ENSSSCG00000038777	C7orf50	0.0054794
ENSSSCG00000001727	TNFRSF21	0.00568542
ENSSSCG00000002006	PSME1	0.00581818
ENSSSCG00000031856	DACT1	0.00602177
ENSSSCG00000004044	IGF2R	0.00622769
ENSSSCG00000008349	CNRIP1	0.00624183
ENSSSCG00000013245	ARFGAP2	0.00630393
ENSSSCG00000006501	SSR2	0.00639877
ENSSSCG00000015380	CDCA7L	0.0065692
ENSSSCG00000032031	QARS	0.00657582
ENSSSCG00000034455	RNF166	0.00658013
ENSSSCG00000014084	POC5	0.00664273
ENSSSCG00000013771	ENSSSCG00000013771	0.00665938
ENSSSCG00000000801	TMEM117	0.00675341
ENSSSCG00000033337	ARHGDIB	0.00689789
ENSSSCG00000009917	SPPL3	0.00695501
ENSSSCG00000020963	EPDR1	0.00702873
ENSSSCG00000028947	PELI1	0.0070359
ENSSSCG00000015083	ENSSSCG00000015083	0.00718002
ENSSSCG00000015483	METTL13	0.0071824
ENSSSCG00000023243	NFIA	0.00725631
ENSSSCG00000000999	CDYL	0.00725637
ENSSSCG00000012171	PRDX4	0.00759135
ENSSSCG00000021890	GNB1	0.00763073
ENSSSCG00000001453	HLA-DRA	0.00780293
ENSSSCG00000032626	ENSSSCG00000032626	0.00780969
ENSSSCG00000022301	EIF4EBP1	0.00784964
ENSSSCG00000040013	MTUS1	0.00804644
ENSSSCG00000006153	FABP5	0.00813764
ENSSSCG00000009310	ENSSSCG00000009310	0.00817972
ENSSSCG00000029849	S1PR1	0.00819958
ENSSSCG00000005243	PGM5	0.00820319
ENSSSCG00000014430	ABLIM3	0.00828501
ENSSSCG00000029578	NFATC3	0.0084241
ENSSSCG00000017131	FN3K	0.00862057
ENSSSCG00000005249	FAM189A2	0.0086356
ENSSSCG00000002279	GPX2	0.00863635
ENSSSCG00000001398	ENSSSCG00000001398	0.00871089
ENSSSCG00000005041	FERMT2	0.00871402
ENSSSCG00000006781	CTTNBP2NL	0.00888272
ENSSSCG00000002841	N4BP1	0.00889301
ENSSSCG00000016701	HOXA7	0.00930565
ENSSSCG00000015649	DYRK3	0.00938566
ENSSSCG00000022982	VPS50	0.00951164
ENSSSCG00000011020	JCAD	0.00954686
ENSSSCG00000040344	TES	0.00963129
ENSSSCG00000006901	EVI5	0.00966988
ENSSSCG00000017389	RAMP2	0.00973765
ENSSSCG00000037024	ZNF784	0.00979856
ENSSSCG00000032083	MRPL37	0.010143
ENSSSCG00000005229	VLDLR	0.0103458
ENSSSCG00000010973	RPP25L	0.0105169
ENSSSCG00000007737	TPST1	0.0110639
ENSSSCG00000006328	RXRG	0.0112392
ENSSSCG00000011047	FAM171A1	0.0112716
ENSSSCG00000001456	ENSSSCG00000001456	0.0116133
ENSSSCG00000022801	S100PBP	0.0118284
ENSSSCG00000030681	MYBPH	0.0118615
ENSSSCG00000003017	TGFB1	0.0119868
ENSSSCG00000016111	FZD7	0.0122927
ENSSSCG00000005122	TEK	0.0123881
ENSSSCG00000022504	CDON	0.0124247
ENSSSCG00000017215	SLC16A5	0.0125667
ENSSSCG00000032601	RASSF2	0.01259
ENSSSCG00000017604	HLF	0.0126769
ENSSSCG00000003396	CLSTN1	0.0128633
ENSSSCG00000017328	ARHGAP27	0.0128912
ENSSSCG00000001470	SLA-DMA	0.0129988
ENSSSCG00000009410	RUBCNL	0.0131466
ENSSSCG00000040183	CDK6	0.0133924
ENSSSCG00000038094	GPX7	0.0142605
ENSSSCG00000024030	AKAP10	0.0142814
ENSSSCG00000020791	RF00603	0.0145241
ENSSSCG00000033105	RF00100	0.0146243
ENSSSCG00000011171	CTSV	0.0150014
ENSSSCG00000040903	ENSSSCG00000040903	0.0154019
ENSSSCG00000015256	JAM3	0.0156043
ENSSSCG00000003828	FGGY	0.0168644
ENSSSCG00000004209	PTPRK	0.0169766
ENSSSCG00000001382	DDR1	0.0170556
ENSSSCG00000005994	SNTB1	0.0181725
ENSSSCG00000026724	PLBD1	0.0186322
ENSSSCG00000013375	MYOD1	0.0197351
ENSSSCG00000016958	PIK3R1	0.0205215
ENSSSCG00000007336	NNAT	0.0211368
ENSSSCG00000010495	ALDH18A1	0.0213103
ENSSSCG00000006889	ARHGAP29	0.0226074
ENSSSCG00000030575	TMEM158	0.0226146
ENSSSCG00000008976	ART3	0.0241184
ENSSSCG00000006023	SYBU	0.0252966
ENSSSCG00000017727	TMEM98	0.0290573
ENSSSCG00000015436	CCDC71L	0.0364197
