# Supplementary material for: Integrating genome-wide co-association and gene expression to identify putative regulators and predictors of feed efficiency in pigs
Source: Genet Sel Evol. 2019 Sep 2;51:48. doi: 10.1186/s12711-019-0490-6 (PMC6721172; doi:10.1186/s12711-019-0490-6)
Supplement: Supplementary file 6 — Additional file 6: Table S5. Functional annotation of the identified candidate genes. [file 12711_2019_490_MOESM6_ESM.xlsx]

## Sheet: summary_snp_sig
Supplementary Table XXX. Association analyses between 269 polymorphisms and 16 genes expressed in the gluteus medius (GM) muscles of Duroc pigs.
Ensembl ID	SSC	SNP	Position (Mb)	P-value	q-value	B	δ	ES	A1	freq
ENSSSCG00000004064	1	rs81228063	5690566	4.38488e-05	0.0488735	1	-0.385758	0.0944049	A	0.41
ENSSSCG00000004064	1	rs81222624	5691907	4.38488e-05	0.0488735	1	-0.385758	0.0944049	G	0.41
ENSSSCG00000004064	1	rs80977017	7294516	3.23824e-05	0.0457427	0.974516	0.391586	0.0942211	G	0.409091
ENSSSCG00000004064	1	rs81258794	7525648	2.72498e-06	0.00585754	0.0820055	-0.424261	0.0904506	A	0.510101
ENSSSCG00000004064	1	rs80787286	8075011	7.81006e-06	0.0138256	0.235036	-0.418133	0.0935353	G	0.38
ENSSSCG00000004064	1	rs80831642	8236852	3.49599e-05	0.0457427	1	-0.367939	0.0889067	G	0.435
ENSSSCG00000004064	1	rs80921216	8287008	2.10741e-06	0.00524453	0.0634204	-0.43771	0.0922886	A	0.385
ENSSSCG00000004064	1	rs80867674	8320936	3.49599e-05	0.0457427	1	-0.367939	0.0889067	A	0.435
ENSSSCG00000004064	1	rs80880378	8362294	3.49599e-05	0.0457427	1	-0.367939	0.0889067	G	0.435
ENSSSCG00000004064	1	rs80866484	8516072	3.97405e-06	0.007973	0.119595	-0.396169	0.085886	G	0.451613
ENSSSCG00000004064	1	rs80916931	8554166	2.10741e-06	0.00524453	0.0634204	-0.43771	0.0922886	A	0.385
ENSSSCG00000004064	1	rs81293580	8645594	2.10741e-06	0.00524453	0.0634204	-0.43771	0.0922886	A	0.385
ENSSSCG00000004064	1	rs81355084	8724875	2.10741e-06	0.00524453	0.0634204	-0.43771	0.0922886	A	0.385
ENSSSCG00000004064	1	rs81355109	8739103	2.10741e-06	0.00524453	0.0634204	-0.43771	0.0922886	G	0.385
ENSSSCG00000004064	1	rs81355210	8810463	2.26553e-06	0.00524453	0.0681789	-0.435803	0.0921716	C	0.383838
ENSSSCG00000004064	1	rs81355245	8931065	3.49599e-05	0.0457427	1	-0.367939	0.0889067	C	0.435
ENSSSCG00000004064	1	rs81289665	9256560	4.3293e-07	0.00434287	0.0130286	-0.447104	0.0884675	G	0.42
ENSSSCG00000004064	1	rs80944993	9698458	3.93751e-07	0.00434287	0.0118495	-0.481127	0.0948602	G	0.565
ENSSSCG00000004064	1	rs81334474	9725288	8.89168e-07	0.00524453	0.0267586	-0.46566	0.0947484	G	0.57
ENSSSCG00000004064	1	rs81303375	9731805	4.19905e-05	0.0488735	1	-0.403689	0.0985509	G	0.41
ENSSSCG00000004064	1	rs80805707	9755372	4.19905e-05	0.0488735	1	-0.403689	0.0985509	G	0.41
ENSSSCG00000004064	1	rs80860776	9778686	2.96475e-07	0.00434287	0.00892212	-0.486301	0.0948755	A	0.44
ENSSSCG00000004064	1	rs80851821	9810328	3.00951e-05	0.0457427	0.905682	-0.387045	0.0927554	G	0.505051
ENSSSCG00000004064	1	rs80967578	9882278	1.87379e-06	0.00524453	0.0563898	-0.433484	0.0909424	G	0.378788
ENSSSCG00000004064	1	rs81355460	10112145	6.83621e-07	0.00514322	0.0205729	-0.434451	0.0874858	A	0.44
ENSSSCG00000004064	1	rs80889870	10283158	5.68426e-06	0.0106914	0.171062	0.457647	0.100852	G	0.405
ENSSSCG00000004064	1	rs80890280	10571959	1.30777e-06	0.00524453	0.039356	-0.429573	0.0887811	A	0.465
ENSSSCG00000004071	1	rs81278169	12269761	2.9077e-08	0.000875043	0.000875043	0.514436	0.0927429	A	0.395
ENSSSCG00000004071	1	rs81348285	12318169	4.9149e-07	0.0049303	0.0147909	-0.439014	0.087286	G	0.32
ENSSSCG00000004071	1	rs81348257	12374758	2.57968e-07	0.00388164	0.00776329	-0.450519	0.0874485	A	0.315
ENSSSCG00000004071	1	rs81307787	12648838	5.88721e-06	0.0295283	0.17717	-0.41676	0.0919919	A	0.245
ENSSSCG00000004071	1	rs81340563	12707679	3.13174e-06	0.0188493	0.0942466	-0.415872	0.0892049	A	0.29798
ENSSSCG00000004071	1	rs80879573	13051624	2.58978e-06	0.0188493	0.0779368	-0.432689	0.0920433	A	0.255
ENSSSCG00000014432	2	rs80929229	149455509	9.86811e-07	0.00371214	0.0296971	-0.466572	0.0953306	A	0.1
ENSSSCG00000014432	2	rs81290831	150277665	6.33404e-07	0.00272309	0.0190617	-0.457782	0.0919104	A	0.11
ENSSSCG00000014432	2	rs81367389	150459716	6.33404e-07	0.00272309	0.0190617	-0.457782	0.0919104	G	0.11
ENSSSCG00000014432	2	rs81367441	150480983	6.33404e-07	0.00272309	0.0190617	-0.457782	0.0919104	A	0.11
ENSSSCG00000014432	2	rs81367480	150504958	6.33404e-07	0.00272309	0.0190617	-0.457782	0.0919104	A	0.11
ENSSSCG00000014432	2	rs81367521	150546025	6.33404e-07	0.00272309	0.0190617	-0.457782	0.0919104	G	0.11
ENSSSCG00000014432	2	rs81367543	150570160	6.33404e-07	0.00272309	0.0190617	-0.457782	0.0919104	G	0.11
ENSSSCG00000014432	2	rs81367575	150596395	6.33404e-07	0.00272309	0.0190617	-0.457782	0.0919104	A	0.11
ENSSSCG00000014432	2	rs81367915	151238895	1.83414e-06	0.00551966	0.0551966	-0.40964	0.0858624	G	0.13
ENSSSCG00000014432	2	rs81474910	151354953	1.83414e-06	0.00551966	0.0551966	-0.40964	0.0858624	A	0.13
ENSSSCG00000005976	4	rs80985215	14332353	6.05949e-06	0.0364709	0.182354	-0.215386	0.0476065	C	0.395
ENSSSCG00000005976	4	rs80812756	14382005	2.87166e-06	0.0216049	0.0864197	0.21154	0.0452029	G	0.36
ENSSSCG00000005976	4	rs80965603	14406434	1.03147e-06	0.0155205	0.0310411	0.244731	0.050093	C	0.275
ENSSSCG00000005976	4	rs80846920	14798932	2.42431e-06	0.0216049	0.0729572	0.235202	0.0498901	A	0.29
ENSSSCG00000005976	4	rs81381260	14919602	1.03147e-06	0.0155205	0.0310411	0.244731	0.050093	A	0.275
ENSSSCG00000005976	4	rs80974721	15131084	9.53168e-06	0.0439691	0.286846	0.220102	0.049712	G	0.280612
ENSSSCG00000005976	4	rs81261174	29680747	1.02274e-05	0.0439691	0.307783	0.231245	0.0524091	C	0.29
ENSSSCG00000032907	4	rs80955389	89790403	3.9839e-05	0.0400823	1	-0.243091	0.0591692	C	0.475
ENSSSCG00000032907	4	rs81475424	89871276	3.9839e-05	0.0400823	1	-0.243091	0.0591692	A	0.475
ENSSSCG00000032907	4	rs80964012	89952657	3.9839e-05	0.0400823	1	-0.243091	0.0591692	G	0.475
ENSSSCG00000032907	4	rs80972421	90001950	4.79485e-05	0.0400823	1	-0.240862	0.0592468	A	0.48
ENSSSCG00000032907	4	rs80949444	90038831	4.79485e-05	0.0400823	1	-0.240862	0.0592468	A	0.48
ENSSSCG00000032907	4	rs80977020	90060427	4.79485e-05	0.0400823	1	-0.240862	0.0592468	A	0.48
ENSSSCG00000032907	4	rs80862497	90102791	4.79485e-05	0.0400823	1	-0.240862	0.0592468	G	0.48
ENSSSCG00000032907	4	rs321906199	90126519	2.7253e-05	0.0400823	0.820152	-0.246696	0.0588033	A	0.46
ENSSSCG00000032907	4	rs80866917	90147610	4.79485e-05	0.0400823	1	-0.240862	0.0592468	A	0.48
ENSSSCG00000032907	4	rs80856811	90168704	4.79485e-05	0.0400823	1	-0.240862	0.0592468	G	0.48
ENSSSCG00000032907	4	rs80949931	90188596	4.79485e-05	0.0400823	1	-0.240862	0.0592468	A	0.48
ENSSSCG00000032907	4	rs80986841	90224214	4.79485e-05	0.0400823	1	-0.240862	0.0592468	A	0.48
ENSSSCG00000032907	4	rs80876200	90267816	2.7467e-05	0.0400823	0.826592	-0.251135	0.0598865	A	0.454082
ENSSSCG00000032907	4	rs80817394	90308301	2.60769e-05	0.0400823	0.784758	0.274463	0.0652663	A	0.365
ENSSSCG00000032907	4	rs80897589	90323996	1.31945e-05	0.0376912	0.397075	0.282647	0.064874	G	0.385
ENSSSCG00000032907	4	rs80847440	94967342	5.92737e-05	0.045738	1	0.238144	0.0593035	G	0.37
ENSSSCG00000032907	4	rs80954318	95331300	2.95585e-05	0.0400823	0.889533	0.281482	0.0673912	G	0.345
ENSSSCG00000032907	4	rs81382427	95509695	4.57556e-06	0.0275394	0.137697	-0.286181	0.062439	A	0.28
ENSSSCG00000032907	4	rs80977488	95601325	1.41176e-08	0.000424855	0.000424855	0.354334	0.0624712	G	0.358586
ENSSSCG00000032907	4	rs320762845	95709021	3.79138e-05	0.0400823	1	0.292625	0.0710282	A	0.285
ENSSSCG00000032907	4	rs80983675	95914406	2.95585e-05	0.0400823	0.889533	0.281482	0.0673912	A	0.345
ENSSSCG00000032907	4	rs80902274	95927521	2.95585e-05	0.0400823	0.889533	0.281482	0.0673912	C	0.345
ENSSSCG00000032907	4	rs80893195	96116417	1.11894e-05	0.0376912	0.336734	0.306024	0.0696647	A	0.335
ENSSSCG00000032907	4	rs336083023	96632994	1.38145e-05	0.0376912	0.415734	-0.281758	0.0648198	A	0.32
ENSSSCG00000032907	4	rs80826200	97741445	1.50032e-06	0.0112877	0.0451506	0.344645	0.071634	A	0.27
ENSSSCG00000032907	4	rs80811772	97758516	1.50032e-06	0.0112877	0.0451506	0.344645	0.071634	G	0.27
ENSSSCG00000032907	4	rs80833054	97953225	1.50032e-06	0.0112877	0.0451506	0.344645	0.071634	G	0.27
ENSSSCG00000032907	4	rs80878475	98298285	1.75343e-05	0.0376912	0.527677	0.283978	0.0661311	A	0.305
ENSSSCG00000032907	4	rs80791293	98383293	1.75343e-05	0.0376912	0.527677	0.283978	0.0661311	A	0.305
ENSSSCG00000032907	4	rs81382454	98532824	1.75343e-05	0.0376912	0.527677	0.283978	0.0661311	A	0.305
ENSSSCG00000032907	4	rs81382459	98560693	1.75343e-05	0.0376912	0.527677	0.283978	0.0661311	A	0.305
ENSSSCG00000032907	4	rs339648884	98958919	1.75343e-05	0.0376912	0.527677	0.283978	0.0661311	A	0.305
ENSSSCG00000032907	4	rs81382481	98978893	2.36444e-05	0.0400823	0.711555	0.283258	0.0670057	A	0.315
ENSSSCG00000032907	4	rs80833031	99352258	5.90608e-05	0.045738	1	0.245967	0.0612386	G	0.325
ENSSSCG00000032907	4	rs320321716	99433977	1.75343e-05	0.0376912	0.527677	0.283978	0.0661311	G	0.305
ENSSSCG00000032907	4	rs80889119	103324246	3.73389e-05	0.0400823	1	0.311936	0.0756511	G	0.445
ENSSSCG00000032907	4	rs80980208	103376113	3.73389e-05	0.0400823	1	0.311936	0.0756511	A	0.445
ENSSSCG00000032907	4	rs342356760	103403670	5.72965e-05	0.045738	1	0.302514	0.0751835	C	0.45
ENSSSCG00000032907	4	rs80885032	103472981	3.73389e-05	0.0400823	1	0.311936	0.0756511	A	0.445
ENSSSCG00000003844	6	rs81476183	157593364	9.28225e-09	0.00013967	0.00027934	0.262161	0.0456461	A	0.315
ENSSSCG00000003844	6	rs81345502	157617280	3.7531e-11	1.12946e-06	1.12946e-06	0.298046	0.0450662	G	0.43299
ENSSSCG00000003844	6	rs81393578	158658647	5.98253e-06	0.0450096	0.180038	0.226124	0.0499501	A	0.26
ENSSSCG00000003844	6	rs81333128	162749175	2.36072e-06	0.0236812	0.0710435	0.208866	0.0442531	A	0.34
ENSSSCG00000025087	6	rs81393449	156128472	2.83948e-06	0.0427257	0.0854513	-0.421262	0.0899728	A	0.09
ENSSSCG00000025087	6	rs81393446	156138879	2.83948e-06	0.0427257	0.0854513	-0.421262	0.0899728	A	0.09
ENSSSCG00000027659	6	rs81389074	80811217	4.53276e-07	0.000802405	0.0136409	-0.302608	0.0599806	A	0.145
ENSSSCG00000027659	6	rs81389089	80837038	4.53276e-07	0.000802405	0.0136409	-0.302608	0.0599806	G	0.145
ENSSSCG00000027659	6	rs81389099	80854407	4.53276e-07	0.000802405	0.0136409	-0.302608	0.0599806	G	0.145
ENSSSCG00000027659	6	rs81389104	80873393	4.53276e-07	0.000802405	0.0136409	-0.302608	0.0599806	G	0.145
ENSSSCG00000027659	6	rs81475972	81025152	4.53276e-07	0.000802405	0.0136409	-0.302608	0.0599806	A	0.145
ENSSSCG00000027659	6	rs81323142	81130093	4.53276e-07	0.000802405	0.0136409	-0.302608	0.0599806	G	0.145
ENSSSCG00000027659	6	rs81259189	81504025	9.31038e-07	0.00147467	0.0280187	-0.294129	0.0599569	G	0.146465
ENSSSCG00000027659	6	rs81285681	81557181	4.53276e-07	0.000802405	0.0136409	-0.302608	0.0599806	A	0.145
ENSSSCG00000027659	6	rs81289593	81562859	4.53276e-07	0.000802405	0.0136409	-0.302608	0.0599806	A	0.145
ENSSSCG00000027659	6	rs81213548	81591212	4.53276e-07	0.000802405	0.0136409	-0.302608	0.0599806	G	0.145
ENSSSCG00000027659	6	rs318260008	81598221	4.53276e-07	0.000802405	0.0136409	-0.302608	0.0599806	A	0.145
ENSSSCG00000027659	6	rs81475880	81660848	4.53276e-07	0.000802405	0.0136409	-0.302608	0.0599806	G	0.145
ENSSSCG00000027659	6	rs81310040	81933553	4.53276e-07	0.000802405	0.0136409	-0.302608	0.0599806	G	0.145
ENSSSCG00000027659	6	rs81325583	81942330	4.53276e-07	0.000802405	0.0136409	-0.302608	0.0599806	G	0.145
ENSSSCG00000027659	6	rs81340334	81942575	4.53276e-07	0.000802405	0.0136409	-0.302608	0.0599806	G	0.145
ENSSSCG00000027659	6	rs81317377	82039564	4.53276e-07	0.000802405	0.0136409	-0.302608	0.0599806	A	0.145
ENSSSCG00000027659	6	rs81318604	82044160	4.53276e-07	0.000802405	0.0136409	-0.302608	0.0599806	A	0.145
ENSSSCG00000027659	6	rs81314592	82048174	7.11892e-07	0.0011902	0.0214237	-0.299593	0.060425	A	0.142857
ENSSSCG00000027659	6	rs81304230	82159156	4.53276e-07	0.000802405	0.0136409	-0.302608	0.0599806	A	0.145
ENSSSCG00000027659	6	rs81342810	82206286	1.67038e-05	0.0201074	0.502684	-0.263766	0.0612708	G	0.195
ENSSSCG00000027659	6	rs81316840	82220767	1.67038e-05	0.0201074	0.502684	-0.263766	0.0612708	A	0.195
ENSSSCG00000027659	6	rs81309977	82254560	1.67038e-05	0.0201074	0.502684	-0.263766	0.0612708	A	0.195
ENSSSCG00000027659	6	rs81322841	82491233	2.07216e-06	0.00311798	0.0623596	-0.29422	0.0619899	G	0.178947
ENSSSCG00000027659	6	rs81245964	82530240	1.67038e-05	0.0201074	0.502684	-0.263766	0.0612708	G	0.195
ENSSSCG00000027659	6	rs81243689	82563942	1.67038e-05	0.0201074	0.502684	-0.263766	0.0612708	A	0.195
ENSSSCG00000027659	6	rs81309503	111392564	3.56926e-05	0.0397827	1	-0.262117	0.0634092	G	0.145
ENSSSCG00000027659	6	rs81344722	111400426	3.56926e-05	0.0397827	1	-0.262117	0.0634092	C	0.145
ENSSSCG00000033497	6	rs81388022	68999679	2.46073e-06	0.0185133	0.0740532	0.336657	0.0714566	C	0.23
ENSSSCG00000033497	6	rs81388057	69031453	2.46073e-06	0.0185133	0.0740532	0.336657	0.0714566	A	0.23
ENSSSCG00000033497	6	rs81388037	69081930	2.46073e-06	0.0185133	0.0740532	0.336657	0.0714566	A	0.23
ENSSSCG00000033497	6	rs81388031	69135770	2.46073e-06	0.0185133	0.0740532	0.336657	0.0714566	G	0.23
ENSSSCG00000038994	6	rs81389074	80811217	3.78241e-06	0.00632377	0.113828	0.853225	0.184561	A	0.145
ENSSSCG00000038994	6	rs81389089	80837038	3.78241e-06	0.00632377	0.113828	0.853225	0.184561	G	0.145
ENSSSCG00000038994	6	rs81389099	80854407	3.78241e-06	0.00632377	0.113828	0.853225	0.184561	G	0.145
ENSSSCG00000038994	6	rs81389104	80873393	3.78241e-06	0.00632377	0.113828	0.853225	0.184561	G	0.145
ENSSSCG00000038994	6	rs81475972	81025152	3.78241e-06	0.00632377	0.113828	0.853225	0.184561	A	0.145
ENSSSCG00000038994	6	rs81323142	81130093	3.78241e-06	0.00632377	0.113828	0.853225	0.184561	G	0.145
ENSSSCG00000038994	6	rs81259189	81504025	5.03254e-06	0.00797101	0.151449	0.840733	0.184233	G	0.146465
ENSSSCG00000038994	6	rs81285681	81557181	3.78241e-06	0.00632377	0.113828	0.853225	0.184561	A	0.145
ENSSSCG00000038994	6	rs81289593	81562859	3.78241e-06	0.00632377	0.113828	0.853225	0.184561	A	0.145
ENSSSCG00000038994	6	rs81213548	81591212	3.78241e-06	0.00632377	0.113828	0.853225	0.184561	G	0.145
ENSSSCG00000038994	6	rs318260008	81598221	3.78241e-06	0.00632377	0.113828	0.853225	0.184561	A	0.145
ENSSSCG00000038994	6	rs81475880	81660848	3.78241e-06	0.00632377	0.113828	0.853225	0.184561	G	0.145
ENSSSCG00000038994	6	rs81310040	81933553	3.78241e-06	0.00632377	0.113828	0.853225	0.184561	G	0.145
ENSSSCG00000038994	6	rs81325583	81942330	3.78241e-06	0.00632377	0.113828	0.853225	0.184561	G	0.145
ENSSSCG00000038994	6	rs81340334	81942575	3.78241e-06	0.00632377	0.113828	0.853225	0.184561	G	0.145
ENSSSCG00000038994	6	rs81317377	82039564	3.78241e-06	0.00632377	0.113828	0.853225	0.184561	A	0.145
ENSSSCG00000038994	6	rs81318604	82044160	3.78241e-06	0.00632377	0.113828	0.853225	0.184561	A	0.145
ENSSSCG00000038994	6	rs81314592	82048174	1.09127e-06	0.00632377	0.0328407	0.903872	0.185432	A	0.142857
ENSSSCG00000038994	6	rs81304230	82159156	3.78241e-06	0.00632377	0.113828	0.853225	0.184561	A	0.145
ENSSSCG00000001455	7	rs339209635	23406049	6.56488e-07	0.0096428	0.0197563	0.604967	0.12163	A	0.49
ENSSSCG00000001455	7	rs80849394	24259597	1.10194e-05	0.0301471	0.331618	-0.486108	0.110576	G	0.45
ENSSSCG00000001455	7	rs80818356	25091206	5.87634e-07	0.0096428	0.0176843	-0.584745	0.117061	G	0.419192
ENSSSCG00000001455	7	rs81219022	25205405	9.61268e-07	0.0096428	0.0289284	-0.567812	0.115894	A	0.425
ENSSSCG00000001455	7	rs337776321	25248747	9.98106e-06	0.0301471	0.30037	-0.49306	0.111613	G	0.445
ENSSSCG00000001455	7	rs80817645	25350432	1.9117e-05	0.0479422	0.575307	-0.487502	0.114036	G	0.435
ENSSSCG00000001455	7	rs337824891	25384217	9.98106e-06	0.0301471	0.30037	-0.49306	0.111613	G	0.445
ENSSSCG00000001455	7	rs80980854	25442390	1.48855e-06	0.0111991	0.0447964	-0.578982	0.120301	G	0.41
ENSSSCG00000001455	7	rs80977540	25489746	9.98106e-06	0.0301471	0.30037	-0.49306	0.111613	C	0.445
ENSSSCG00000001455	7	rs80901482	25616873	1.10194e-05	0.0301471	0.331618	-0.486108	0.110576	G	0.45
ENSSSCG00000001455	7	rs81269150	25830498	9.98106e-06	0.0301471	0.30037	-0.49306	0.111613	G	0.445
ENSSSCG00000001455	7	rs333021601	26069284	9.98106e-06	0.0301471	0.30037	-0.49306	0.111613	A	0.445
ENSSSCG00000024596	8	rs81237638	37967413	2.17556e-05	0.0159686	0.654713	-0.330879	0.077926	G	0.328283
ENSSSCG00000024596	8	rs81301924	83190948	2.86118e-05	0.0195692	0.861044	0.354467	0.0847146	C	0.245
ENSSSCG00000024596	8	rs81401958	83228038	4.83908e-05	0.0252947	1	0.353262	0.0869405	G	0.23
ENSSSCG00000024596	8	rs81312074	84998298	4.87503e-05	0.0252947	1	-0.311632	0.0767277	A	0.395
ENSSSCG00000024596	8	rs81402024	85104298	4.08159e-06	0.0158423	0.122831	-0.371001	0.0805266	C	0.37
ENSSSCG00000024596	8	rs81402032	85227843	4.87503e-05	0.0252947	1	-0.311632	0.0767277	A	0.395
ENSSSCG00000024596	8	rs81323427	87469560	0.000100614	0.0414778	1	-0.291271	0.0748941	G	0.45
ENSSSCG00000024596	8	rs81318531	87577527	1.01484e-05	0.0158423	0.305406	0.340572	0.0771574	A	0.335
ENSSSCG00000024596	8	rs81402303	87632506	1.01484e-05	0.0158423	0.305406	0.340572	0.0771574	A	0.335
ENSSSCG00000024596	8	rs81226729	87747738	1.01484e-05	0.0158423	0.305406	0.340572	0.0771574	C	0.335
ENSSSCG00000024596	8	rs81250228	87787609	1.01484e-05	0.0158423	0.305406	0.340572	0.0771574	G	0.335
ENSSSCG00000024596	8	rs81402309	87839864	1.01484e-05	0.0158423	0.305406	0.340572	0.0771574	G	0.335
ENSSSCG00000024596	8	rs81344503	87902025	1.01484e-05	0.0158423	0.305406	0.340572	0.0771574	A	0.335
ENSSSCG00000024596	8	rs80853858	87981804	3.12374e-05	0.0195845	0.940058	-0.316541	0.0760138	G	0.415
ENSSSCG00000024596	8	rs55618172	88040126	3.39825e-06	0.0158423	0.102267	0.342443	0.0737204	G	0.39
ENSSSCG00000024596	8	rs81289028	88177620	1.01484e-05	0.0158423	0.305406	0.340572	0.0771574	A	0.335
ENSSSCG00000024596	8	rs81402338	88192711	3.12374e-05	0.0195845	0.940058	-0.316541	0.0760138	C	0.415
ENSSSCG00000024596	8	rs81402339	88204291	1.29709e-05	0.0158423	0.390346	0.332469	0.0762439	A	0.33
ENSSSCG00000024596	8	rs81402380	88277245	1.18914e-05	0.0158423	0.35786	0.32686	0.0746328	A	0.345
ENSSSCG00000024596	8	rs81273097	89027593	1.35432e-05	0.0158423	0.407569	0.331023	0.0760772	A	0.31
ENSSSCG00000024596	8	rs81276088	89447995	1.0637e-05	0.0158423	0.32011	0.338996	0.076978	A	0.315
ENSSSCG00000024596	8	rs81287946	89480989	1.0637e-05	0.0158423	0.32011	0.338996	0.076978	A	0.315
ENSSSCG00000024596	8	rs81272585	89679243	2.05307e-05	0.0158423	0.617851	0.339465	0.0797047	A	0.3
ENSSSCG00000024596	8	rs81402439	90310143	9.92651e-06	0.0158423	0.298728	0.338437	0.0765907	G	0.33
ENSSSCG00000024596	8	rs341525652	90358951	1.18914e-05	0.0158423	0.35786	0.32686	0.0746328	A	0.345
ENSSSCG00000024596	8	rs81257769	90435181	1.18914e-05	0.0158423	0.35786	0.32686	0.0746328	A	0.345
ENSSSCG00000024596	8	rs80872293	90850589	2.83217e-05	0.0195692	0.852313	0.412616	0.0985573	A	0.25
ENSSSCG00000024596	8	rs81268328	91112310	2.05307e-05	0.0158423	0.617851	0.339465	0.0797047	A	0.3
ENSSSCG00000024596	8	rs325701237	91799293	3.06883e-05	0.0195845	0.923534	0.303923	0.072913	G	0.33
ENSSSCG00000024596	8	rs81402482	92627536	1.57748e-05	0.0158423	0.474727	0.3204	0.0742082	G	0.325
ENSSSCG00000024596	8	rs81402542	93540061	3.06883e-05	0.0195845	0.923534	0.303923	0.072913	A	0.33
ENSSSCG00000024596	8	rs81402544	93589037	8.99404e-05	0.0385098	1	-0.298097	0.076118	A	0.43
ENSSSCG00000024596	8	rs81224005	93716786	2.01761e-05	0.0158423	0.60718	0.337029	0.0790604	G	0.315
ENSSSCG00000024596	8	rs81402553	93757461	2.01761e-05	0.0158423	0.60718	0.337029	0.0790604	A	0.315
ENSSSCG00000024596	8	rs329430318	94181470	8.99404e-05	0.0385098	1	-0.298097	0.076118	G	0.43
ENSSSCG00000024596	8	rs319082439	94218759	8.99404e-05	0.0385098	1	-0.298097	0.076118	G	0.43
ENSSSCG00000024596	8	rs336186938	94247658	8.99404e-05	0.0385098	1	-0.298097	0.076118	A	0.43
ENSSSCG00000024596	8	rs81402572	94300162	3.69476e-05	0.0205908	1	0.321742	0.0779832	A	0.32
ENSSSCG00000024596	8	rs81402577	94358059	2.01761e-05	0.0158423	0.60718	0.337029	0.0790604	A	0.315
ENSSSCG00000024596	8	rs81253230	94703552	2.01761e-05	0.0158423	0.60718	0.337029	0.0790604	A	0.315
ENSSSCG00000024596	8	rs81402584	95231162	8.99404e-05	0.0385098	1	-0.298097	0.076118	G	0.43
ENSSSCG00000024596	8	rs81402601	95318973	8.99404e-05	0.0385098	1	-0.298097	0.076118	A	0.43
ENSSSCG00000024596	8	rs81402610	95617925	8.99404e-05	0.0385098	1	-0.298097	0.076118	A	0.43
ENSSSCG00000024596	8	rs81402612	95660047	8.99404e-05	0.0385098	1	-0.298097	0.076118	G	0.43
ENSSSCG00000024596	8	rs341648228	95866299	2.01761e-05	0.0158423	0.60718	0.337029	0.0790604	A	0.315
ENSSSCG00000024596	8	rs80972186	95879137	2.01761e-05	0.0158423	0.60718	0.337029	0.0790604	A	0.315
ENSSSCG00000024596	8	rs81327554	96256545	8.99404e-05	0.0385098	1	-0.298097	0.076118	A	0.43
ENSSSCG00000024596	8	rs81240805	96366623	8.99404e-05	0.0385098	1	-0.298097	0.076118	G	0.43
ENSSSCG00000024596	8	rs81402640	96521314	1.57748e-05	0.0158423	0.474727	0.3204	0.0742082	A	0.325
ENSSSCG00000024596	8	rs81248080	96548368	1.57748e-05	0.0158423	0.474727	0.3204	0.0742082	A	0.325
ENSSSCG00000024596	8	rs81402655	96691900	2.01761e-05	0.0158423	0.60718	0.337029	0.0790604	A	0.315
ENSSSCG00000024596	8	rs338939260	96836559	1.18914e-05	0.0158423	0.35786	0.32686	0.0746328	G	0.345
ENSSSCG00000024596	8	rs334591670	97300587	9.78194e-05	0.0408858	1	-0.292255	0.0750152	G	0.435
ENSSSCG00000024596	8	rs80878461	97317692	3.3152e-05	0.0203607	0.997676	0.335297	0.0807817	A	0.30102
ENSSSCG00000024596	8	rs322082367	97343211	8.99404e-05	0.0385098	1	-0.298097	0.076118	G	0.43
ENSSSCG00000024596	8	rs81476922	98066565	2.8235e-05	0.0195692	0.849704	0.328982	0.0785674	C	0.316327
ENSSSCG00000024596	8	rs81309495	98522866	2.01761e-05	0.0158423	0.60718	0.337029	0.0790604	A	0.315
ENSSSCG00000024596	8	rs81245908	99088450	3.69476e-05	0.0205908	1	0.321742	0.0779832	A	0.32
ENSSSCG00000024596	8	rs81317954	99650876	2.01761e-05	0.0158423	0.60718	0.337029	0.0790604	G	0.315
ENSSSCG00000024596	8	rs81342417	99778956	9.08551e-05	0.0385098	1	-0.290684	0.0742715	G	0.445
ENSSSCG00000024596	8	rs81402736	99932102	3.69476e-05	0.0205908	1	0.321742	0.0779832	G	0.32
ENSSSCG00000024596	8	rs81402741	99958027	3.69476e-05	0.0205908	1	0.321742	0.0779832	A	0.32
ENSSSCG00000024596	8	rs80826765	100023133	4.68377e-05	0.0252947	1	0.330826	0.0812668	A	0.30102
ENSSSCG00000024596	8	rs81402748	100229385	3.69476e-05	0.0205908	1	0.321742	0.0779832	C	0.32
ENSSSCG00000024596	8	rs81402754	100283689	7.50776e-05	0.0382947	1	0.316877	0.0800277	A	0.308081
ENSSSCG00000024596	8	rs81402766	100526087	2.10749e-05	0.0158557	0.634228	0.313687	0.0737534	A	0.35
ENSSSCG00000024596	8	rs81310686	100796255	1.59915e-05	0.0158423	0.481248	0.344039	0.079739	A	0.305
ENSSSCG00000024596	8	rs81402779	100933626	1.59915e-05	0.0158423	0.481248	0.344039	0.079739	G	0.305
ENSSSCG00000024596	8	rs319095605	100981804	1.59915e-05	0.0158423	0.481248	0.344039	0.079739	A	0.305
ENSSSCG00000024596	8	rs81402785	101028818	1.59915e-05	0.0158423	0.481248	0.344039	0.079739	C	0.305
ENSSSCG00000024596	8	rs81402786	101073242	1.59915e-05	0.0158423	0.481248	0.344039	0.079739	A	0.305
ENSSSCG00000024596	8	rs81244147	101139901	1.59915e-05	0.0158423	0.481248	0.344039	0.079739	A	0.305
ENSSSCG00000024596	8	rs81402793	101175389	1.59915e-05	0.0158423	0.481248	0.344039	0.079739	A	0.305
ENSSSCG00000015129	9	rs81407855	24506145	7.49934e-05	0.049062	1	-0.148119	0.0374052	A	0.23
ENSSSCG00000015129	9	rs81408352	26881646	4.23897e-06	0.00661592	0.127568	-0.269002	0.0584874	G	0.1
ENSSSCG00000015129	9	rs81229246	27041805	3.36541e-06	0.00661592	0.101279	-0.251931	0.0542118	A	0.105
ENSSSCG00000015129	9	rs81324822	28892210	3.20191e-06	0.00661592	0.0963583	-0.268939	0.0577441	A	0.105
ENSSSCG00000015129	9	rs81243124	35159355	5.76529e-05	0.040349	1	-0.217743	0.0541351	G	0.12
ENSSSCG00000015129	9	rs81409066	35181612	5.76529e-05	0.040349	1	-0.217743	0.0541351	A	0.12
ENSSSCG00000015129	9	rs80984509	35305823	5.76529e-05	0.040349	1	-0.217743	0.0541351	A	0.12
ENSSSCG00000015129	9	rs81409102	35438101	5.76529e-05	0.040349	1	-0.217743	0.0541351	A	0.12
ENSSSCG00000015129	9	rs81409122	35586031	5.76529e-05	0.040349	1	-0.217743	0.0541351	C	0.12
ENSSSCG00000015129	9	rs81307755	35987174	5.76529e-05	0.040349	1	-0.217743	0.0541351	G	0.12
ENSSSCG00000015129	9	rs340793434	36106195	6.0662e-05	0.0414901	1	-0.217069	0.0541289	G	0.121212
ENSSSCG00000015129	9	rs323116018	36106301	5.76529e-05	0.040349	1	-0.217743	0.0541351	A	0.12
ENSSSCG00000015129	9	rs81248923	36107125	5.76529e-05	0.040349	1	-0.217743	0.0541351	G	0.12
ENSSSCG00000015129	9	rs81317919	36355786	5.76529e-05	0.040349	1	-0.217743	0.0541351	C	0.12
ENSSSCG00000015129	9	rs81419764	36805982	5.76529e-05	0.040349	1	-0.217743	0.0541351	C	0.12
ENSSSCG00000015129	9	rs81214617	36858201	5.76529e-05	0.040349	1	-0.217743	0.0541351	A	0.12
ENSSSCG00000015129	9	rs81419751	36905949	5.76529e-05	0.040349	1	-0.217743	0.0541351	G	0.12
ENSSSCG00000015129	9	rs81419746	36927696	4.71508e-05	0.040349	1	-0.22205	0.0545668	C	0.123711
ENSSSCG00000015129	9	rs81419782	37165555	5.76529e-05	0.040349	1	-0.217743	0.0541351	G	0.12
ENSSSCG00000015129	9	rs81318704	37398048	4.61668e-06	0.00661592	0.138934	-0.252149	0.0550364	A	0.115
ENSSSCG00000015129	9	rs81419814	37500657	5.76529e-05	0.040349	1	-0.217743	0.0541351	A	0.12
ENSSSCG00000015129	9	rs81419835	37596770	4.61668e-06	0.00661592	0.138934	-0.252149	0.0550364	A	0.115
ENSSSCG00000015129	9	rs81419836	37650629	4.61668e-06	0.00661592	0.138934	-0.252149	0.0550364	A	0.115
ENSSSCG00000015129	9	rs81344171	37888918	4.61668e-06	0.00661592	0.138934	-0.252149	0.0550364	G	0.115
ENSSSCG00000015129	9	rs81310761	37912741	4.61668e-06	0.00661592	0.138934	-0.252149	0.0550364	A	0.115
ENSSSCG00000015129	9	rs81333815	38352728	4.61668e-06	0.00661592	0.138934	-0.252149	0.0550364	G	0.115
ENSSSCG00000015129	9	rs81409148	38378779	4.61668e-06	0.00661592	0.138934	-0.252149	0.0550364	A	0.115
ENSSSCG00000015129	9	rs81409240	39016009	4.61668e-06	0.00661592	0.138934	-0.252149	0.0550364	G	0.115
ENSSSCG00000015129	9	rs81409266	39122387	3.20191e-06	0.00661592	0.0963583	-0.268939	0.0577441	G	0.105
ENSSSCG00000015129	9	rs81316434	39156542	3.20191e-06	0.00661592	0.0963583	-0.268939	0.0577441	A	0.105
ENSSSCG00000015129	9	rs81409347	39845370	1.27667e-05	0.0160084	0.384201	-0.192906	0.0442032	G	0.18
ENSSSCG00000015129	9	rs81409370	39983155	2.83664e-06	0.00661592	0.0853658	-0.209781	0.0448029	A	0.16
ENSSSCG00000015129	9	rs81314242	45907942	1.47066e-06	0.00632258	0.044258	-0.275014	0.057114	A	0.105
ENSSSCG00000015129	9	rs81344340	45922760	1.47066e-06	0.00632258	0.044258	-0.275014	0.057114	A	0.105
ENSSSCG00000015129	9	rs81410614	46556318	1.47066e-06	0.00632258	0.044258	-0.275014	0.057114	A	0.105
ENSSSCG00000015129	9	rs81410660	46791995	1.47066e-06	0.00632258	0.044258	-0.275014	0.057114	G	0.105
ENSSSCG00000015129	9	rs81477349	46887795	3.13227e-05	0.034912	0.942625	-0.201073	0.0482928	G	0.126263
ENSSSCG00000015129	9	rs81410722	47056673	1.75269e-09	2.63727e-05	5.27455e-05	-0.254128	0.0422194	G	0.17
ENSSSCG00000015129	9	rs81410745	47114599	5.38969e-06	0.00705206	0.162197	-0.143959	0.0316462	G	0.335
ENSSSCG00000015129	9	rs81410743	47154277	5.38969e-06	0.00705206	0.162197	-0.143959	0.0316462	A	0.335
ENSSSCG00000015129	9	rs81410753	47203379	1.75269e-09	2.63727e-05	5.27455e-05	-0.254128	0.0422194	A	0.17
ENSSSCG00000015129	9	rs81410775	47650875	3.03495e-07	0.00304446	0.00913338	-0.197658	0.0385956	A	0.25
ENSSSCG00000015129	9	rs81226448	54247250	2.56428e-05	0.0296806	0.771694	-0.145722	0.0346209	C	0.275
ENSSSCG00000015129	9	rs81411554	54400070	2.56428e-05	0.0296806	0.771694	-0.145722	0.0346209	G	0.275
ENSSSCG00000015129	9	rs81411563	54490447	3.56801e-05	0.0383485	1	-0.168913	0.0408614	A	0.205
ENSSSCG00000015129	9	rs81412811	65103960	6.71154e-05	0.0448838	1	-0.19402	0.048672	C	0.115
ENSSSCG00000024596	9	rs81420190	14328858	0.000112787	0.0458677	1	-0.296183	0.0767056	C	0.24
ENSSSCG00000017895	12	rs81436645	50913656	1.49989e-06	0.00752295	0.0451377	0.276621	0.0574945	A	0.505
ENSSSCG00000017895	12	rs81436660	50953963	1.49989e-06	0.00752295	0.0451377	0.276621	0.0574945	A	0.505
ENSSSCG00000017895	12	rs81436670	50990462	4.52369e-11	4.53786e-07	1.36136e-06	0.398827	0.0605584	G	0.325
ENSSSCG00000017895	12	rs81436677	51009076	4.52369e-11	4.53786e-07	1.36136e-06	0.398827	0.0605584	G	0.325
ENSSSCG00000017895	12	rs81347767	51050059	1.49989e-06	0.00752295	0.0451377	0.276621	0.0574945	G	0.505
ENSSSCG00000017895	12	rs81345074	51694113	4.52369e-11	4.53786e-07	1.36136e-06	0.398827	0.0605584	G	0.325
ENSSSCG00000017895	12	rs81328261	51997436	4.61095e-06	0.015418	0.138762	-0.252672	0.0551474	C	0.424242
ENSSSCG00000017895	12	rs81227075	52740133	4.06163e-06	0.0152788	0.122231	-0.250634	0.0543887	A	0.43
ENSSSCG00000017895	12	rs81292124	53869446	3.47082e-06	0.0149216	0.104451	0.345025	0.0743463	G	0.115
ENSSSCG00000023829	14	rs80875259	31276719	1.24412e-06	0.0374405	0.0374405	-0.355436	0.0733087	G	0.423469
ENSSSCG00000014791	17	rs81466737	47448728	9.17201e-07	0.0276022	0.0276022	0.329018	0.0670286	A	0.22
1SSC: porcine chromosome, SNP: SNP significantly associated with the gene under study, Position (Mb): Position of SNPs significantly associated with the gene under study, P-value: nominal P-value of association between gene expression and SNP , q-value: q-value calculated with a false discovery rate approach, B: Bonferroni corrected P-values, δ: effect size of the marker. ES: standard error , A1:…
